# Supplementary material for: Locomotor activity patterns of takin (Budorcas taxicolor) in a temperate mountain region
Source: PLoS One. 2020 Jul 13;15(7):e0235464. doi: 10.1371/journal.pone.0235464 (PMC7357786; doi:10.1371/journal.pone.0235464)
Supplement: S2 Table — (XLSX) [file pone.0235464.s002.xlsx]

## Sheet: Sheet1
ID	Location ID	LMT_DATE	LMT_TIME	LATITUDE	LONGITUDE	HEIGHT	DOP	TEMPERATURE
F1	176	2014/7/1	00:00:54	33.7185	107.834	2145.63	2.2	21
F1	177	2014/7/1	02:01:22	33.7183	107.834	2191.85	2.6	17
F1	178	2014/7/1	04:00:59	33.7188	107.834	2207.98	3.8	18
F1	180	2014/7/1	08:00:55	33.719	107.835	2110.1	2.8	16
F1	182	2014/7/1	12:01:17	33.7189	107.838	2033.39	3	18
F1	183	2014/7/1	14:01:00	33.7196	107.839	2021.03	5.4	19
F1	184	2014/7/1	16:00:55	33.7205	107.839	2016.46	4.4	20
F1	185	2014/7/1	18:02:21	33.7205	107.841	1949.68	2.6	20
F1	186	2014/7/1	20:01:00	33.7177	107.842	2024.13	4	19
F1	187	2014/7/1	22:01:14	33.7167	107.842	2150.1	4	20
F1	188	2014/7/2	00:01:06	33.7166	107.842	2164.78	2.6	23
F1	189	2014/7/2	02:00:59	33.7163	107.842	2160.53	3.4	21
F1	190	2014/7/2	04:00:54	33.7163	107.842	2156.97	3.6	20
F1	191	2014/7/2	06:01:46	33.7155	107.842	2156.67	2.4	16
F1	192	2014/7/2	08:01:13	33.7145	107.842	2202.71	1.6	16
F1	193	2014/7/2	10:01:23	33.7129	107.842	2189.36	4	18
F1	194	2014/7/2	12:01:52	33.7124	107.842	2234.78	3.8	24
F1	195	2014/7/2	14:00:42	33.7112	107.843	2271.89	3	23
F1	196	2014/7/2	16:00:29	33.7093	107.844	2394.68	4.4	21
F1	197	2014/7/2	18:01:04	33.7066	107.848	2378.18	2.8	21
F1	198	2014/7/2	20:00:30	33.7052	107.848	2309.31	2.6	18
F1	199	2014/7/2	22:00:59	33.7047	107.848	2310.16	3.4	19
F1	200	2014/7/3	00:00:50	33.7045	107.848	2309.35	2	20
F1	201	2014/7/3	02:00:41	33.7042	107.848	2326.22	3.2	17
F1	202	2014/7/3	04:00:40	33.7041	107.848	2321.81	3.4	20
F1	203	2014/7/3	06:00:48	33.7034	107.848	2321.33	2.6	16
F1	204	2014/7/3	08:00:35	33.7036	107.849	2315.52	2.8	14
F1	205	2014/7/3	10:01:29	33.7045	107.85	2312.28	3.4	16
F1	206	2014/7/3	12:00:29	33.7056	107.849	2247.87	3.8	18
F1	207	2014/7/3	14:01:20	33.7056	107.851	2252	5.4	20
F1	208	2014/7/3	16:00:47	33.7049	107.852	2171.54	2.8	20
F1	209	2014/7/3	18:00:59	33.7021	107.852	1682.54	4.4	20
F1	210	2014/7/3	20:00:42	33.7016	107.85	2293.54	3.2	18
F1	211	2014/7/3	22:00:59	33.7018	107.849	2304.3	3.8	20
F1	212	2014/7/4	00:00:30	33.7017	107.849	2328.63	2.4	20
F1	213	2014/7/4	02:01:31	33.7016	107.849	2328.18	2.6	14
F1	214	2014/7/4	04:00:48	33.7016	107.849	2325.16	3.4	14
F1	215	2014/7/4	06:00:53	33.7013	107.85	2346.03	5.6	12
F1	216	2014/7/4	08:01:26	33.7021	107.85	2336.82	4.8	17
F1	218	2014/7/4	12:00:56	33.7028	107.852	2211.66	2.8	23
F1	219	2014/7/4	14:00:55	33.7017	107.853	2204.92	4.6	22
F1	220	2014/7/4	16:00:32	33.6989	107.851	2316.15	2.2	20
F1	221	2014/7/4	18:00:35	33.6985	107.85	2356.53	2.4	19
F1	222	2014/7/4	20:01:00	33.6967	107.847	2468.49	2	17
F1	223	2014/7/4	22:00:22	33.7006	107.845	2429.2	8	16
F1	224	2014/7/5	00:01:00	33.7009	107.846	2472.38	2.4	15
F1	225	2014/7/5	02:01:00	33.7007	107.845	2479.55	2.8	16
F1	226	2014/7/5	04:00:54	33.7007	107.845	2481.82	2.8	16
F1	227	2014/7/5	06:00:47	33.6999	107.845	2521.21	2.2	13
F1	228	2014/7/5	08:01:00	33.7	107.844	2532.67	1.8	18
F1	229	2014/7/5	10:01:45	33.7011	107.843	2535.57	2.2	18
F1	230	2014/7/5	12:02:32	33.7019	107.844	2455.96	2.6	22
F1	231	2014/7/5	14:00:29	33.7023	107.846	2409.02	2.8	21
F1	232	2014/7/5	16:01:54	33.7026	107.847	2409.07	2.8	22
F1	233	2014/7/5	18:01:07	33.7021	107.847	2392.84	4	19
F1	234	2014/7/5	20:01:18	33.7007	107.846	2413.94	3.2	17
F1	235	2014/7/5	22:01:00	33.7009	107.846	2462.36	2.6	19
F1	236	2014/7/6	00:00:30	33.7009	107.846	2489.19	6	19
F1	237	2014/7/6	02:01:15	33.7004	107.845	2492.7	3.8	15
F1	238	2014/7/6	04:00:59	33.7007	107.845	2488.95	3.4	18
F1	239	2014/7/6	06:00:47	33.7013	107.846	2461.63	4.6	16
F1	240	2014/7/6	08:01:29	33.7012	107.847	2449.27	4	16
F1	241	2014/7/6	10:01:06	33.7004	107.848	2450.36	1.8	22
F1	242	2014/7/6	12:00:47	33.7009	107.848	2420.1	2.2	24
F1	243	2014/7/6	14:00:59	33.7016	107.85	2416.06	6	23
F1	244	2014/7/6	16:01:00	33.7022	107.851	2397.38	5.6	22
F1	245	2014/7/6	18:00:48	33.7054	107.851	2219.4	3.4	21
F1	246	2014/7/6	20:00:31	33.7053	107.849	2244.88	6.8	20
F1	247	2014/7/6	22:00:56	33.7055	107.849	2284.25	2	20
F1	248	2014/7/7	00:00:30	33.7055	107.849	2305.9	2.8	19
F1	249	2014/7/7	02:00:59	33.7048	107.848	2303.74	2.8	20
F1	250	2014/7/7	04:00:30	33.7048	107.848	2294.18	5.2	20
F1	251	2014/7/7	06:01:16	33.7052	107.848	2296.47	3.8	18
F1	252	2014/7/7	08:01:08	33.7064	107.849	2311.06	3.2	20
F1	253	2014/7/7	10:02:46	33.7077	107.848	2319	2.4	21
F1	254	2014/7/7	12:00:55	33.7079	107.847	2288.25	6.6	23
F1	255	2014/7/7	14:00:57	33.708	107.845	2335.87	2.4	23
F1	256	2014/7/7	16:00:59	33.7104	107.845	2319.9	7.8	22
F1	257	2014/7/7	18:01:18	33.7124	107.846	2318.26	3.6	21
F1	258	2014/7/7	20:01:17	33.7142	107.847	2315.9	1.8	20
F1	259	2014/7/7	22:01:18	33.7155	107.847	2318.44	2.6	23
F1	260	2014/7/8	00:01:02	33.7152	107.848	2263.16	5	24
F1	261	2014/7/8	02:01:30	33.7153	107.848	2267.89	2.6	22
F1	262	2014/7/8	04:00:48	33.7154	107.848	2271.18	2.8	21
F1	264	2014/7/8	08:01:30	33.7151	107.845	2278.06	3.4	20
F1	265	2014/7/8	10:01:36	33.7148	107.844	2239.89	2.4	20
F1	266	2014/7/8	12:00:48	33.715	107.842	2125.14	4.4	24
F1	267	2014/7/8	14:01:30	33.7159	107.841	2126.85	5.6	25
F1	268	2014/7/8	16:00:46	33.7169	107.838	1952.16	4.8	24
F1	269	2014/7/8	18:01:02	33.718	107.838	2061.51	2.6	24
F1	270	2014/7/8	20:01:12	33.7183	107.833	2073.52	2.6	20
F1	271	2014/7/8	22:00:54	33.7183	107.831	2270.07	3.2	21
F1	272	2014/7/9	00:00:59	33.7172	107.832	2324.62	2.8	21
F1	273	2014/7/9	02:02:24	33.7174	107.831	2321.39	3	21
F1	275	2014/7/9	06:01:54	33.7177	107.831	2302.44	3.6	18
F1	276	2014/7/9	08:01:09	33.7183	107.833	2208.68	3.6	17
F1	277	2014/7/9	10:01:32	33.7189	107.834	2166.12	2.6	17
F1	278	2014/7/9	12:01:18	33.719	107.834	2163.78	7.2	18
F1	279	2014/7/9	14:01:25	33.7189	107.836	2077.74	4	19
F1	280	2014/7/9	16:00:56	33.7192	107.836	2047.32	3.8	21
F1	284	2014/7/10	00:02:22	33.7202	107.839	2030.44	4.4	18
F1	285	2014/7/10	02:01:21	33.7195	107.839	1944.79	4.2	16
F1	286	2014/7/10	04:02:30	33.7198	107.839	1938.78	3	17
F1	288	2014/7/10	08:01:30	33.7194	107.842	1966.93	3.2	16
F1	290	2014/7/10	12:02:00	33.7217	107.842	1965.45	6	16
F1	291	2014/7/10	14:02:27	33.7224	107.842	1966.74	4.8	16
F1	292	2014/7/10	16:02:29	33.7237	107.842	2069.68	3.2	16
F1	293	2014/7/10	18:01:43	33.7186	107.843	2068.62	3.2	16
F1	294	2014/7/10	20:01:00	33.7187	107.844	2065.97	3	16
F1	295	2014/7/10	22:00:46	33.7189	107.844	2075.54	2.2	17
F1	298	2014/7/11	04:01:20	33.7204	107.843	1951.67	3	19
F1	299	2014/7/11	06:00:59	33.721	107.843	1911.12	3.2	18
F1	301	2014/7/11	10:01:13	33.7205	107.839	2028.59	3.2	19
F1	302	2014/7/11	12:01:16	33.7209	107.839	2003.81	4.6	18
F1	303	2014/7/11	14:01:22	33.7222	107.839	1987.68	3.6	17
F1	304	2014/7/11	16:02:15	33.7226	107.839	1991.19	4.2	18
F1	307	2014/7/11	22:02:54	33.7239	107.839	2067.17	2.6	18
F1	308	2014/7/12	00:02:02	33.7234	107.839	2065.26	4.2	16
F1	309	2014/7/12	02:01:38	33.7228	107.839	2067.4	5.2	15
F1	310	2014/7/12	04:02:11	33.7229	107.839	2062.37	3	18
F1	312	2014/7/12	08:02:16	33.7247	107.838	2061.86	7.2	14
F1	314	2014/7/12	12:00:53	33.7251	107.837	2187.57	1.6	20
F1	315	2014/7/12	14:00:59	33.7257	107.836	2191.58	7.4	22
F1	316	2014/7/12	16:00:53	33.7268	107.835	2191.82	4.8	21
F1	317	2014/7/12	18:01:54	33.7266	107.834	2209.35	3.4	20
F1	319	2014/7/12	22:01:04	33.7273	107.833	2334.08	7.8	20
F1	320	2014/7/13	00:01:14	33.7273	107.833	2334.07	2.4	20
F1	321	2014/7/13	02:01:26	33.7274	107.833	2327.57	3.8	19
F1	322	2014/7/13	04:02:05	33.7274	107.833	2324.59	2.8	21
F1	323	2014/7/13	06:01:24	33.7276	107.833	2322.83	4.6	17
F1	324	2014/7/13	08:00:53	33.7274	107.834	2258.58	6.4	15
F1	325	2014/7/13	10:01:18	33.7279	107.836	2260.84	5.4	18
F1	326	2014/7/13	12:00:48	33.7273	107.836	2320.5	2.4	20
F1	328	2014/7/13	16:01:40	33.7278	107.842	2302.42	4.6	20
F1	329	2014/7/13	18:02:57	33.7278	107.84	2116.23	3.4	19
F1	330	2014/7/13	20:01:55	33.7272	107.84	2110.66	3	19
F1	331	2014/7/13	22:01:07	33.7272	107.841	2114.1	3	20
F1	333	2014/7/14	02:00:57	33.7272	107.843	2027.15	3	20
F1	334	2014/7/14	04:01:00	33.7272	107.843	2019.44	2.2	21
F1	335	2014/7/14	06:00:54	33.7272	107.843	1996.46	3	18
F1	338	2014/7/14	12:01:29	33.7279	107.843	1993.51	6.8	19
F1	339	2014/7/14	14:01:48	33.7284	107.843	1962.25	5.8	22
F1	340	2014/7/14	16:01:57	33.7287	107.844	1948.91	4.6	20
F1	343	2014/7/14	22:01:52	33.7288	107.842	1950	6.4	21
F1	346	2014/7/15	04:01:45	33.7285	107.841	2103.58	5.6	22
F1	347	2014/7/15	06:01:07	33.729	107.841	2092.52	4.4	18
F1	348	2014/7/15	08:01:25	33.7295	107.84	2163.09	2.8	19
F1	349	2014/7/15	10:01:00	33.7294	107.84	2146.44	8.6	22
F1	350	2014/7/15	12:00:59	33.7297	107.839	2155.95	3	23
F1	351	2014/7/15	14:00:29	33.7297	107.838	2144.38	6	22
F1	352	2014/7/15	16:01:03	33.7306	107.837	2165.36	4	20
F1	353	2014/7/15	18:01:50	33.7308	107.836	2143.98	3	21
F1	354	2014/7/15	20:01:08	33.7305	107.837	2152.33	4.8	19
F1	355	2014/7/15	22:01:24	33.7305	107.837	2193.37	2.4	20
F1	356	2014/7/16	00:01:40	33.7306	107.837	2199.49	3.8	20
F1	357	2014/7/16	02:01:00	33.7305	107.837	2186.33	1.8	19
F1	358	2014/7/16	04:00:50	33.7304	107.837	2185.46	3.6	18
F1	359	2014/7/16	06:01:17	33.7299	107.837	2162.87	4.4	17
F1	362	2014/7/16	12:01:14	33.7309	107.841	2028.1	3.8	20
F1	365	2014/7/16	18:01:26	33.7321	107.841	1983.19	2.8	21
F1	366	2014/7/16	20:01:53	33.7317	107.842	1987.55	3.6	19
F1	367	2014/7/16	22:01:00	33.7309	107.842	2002.63	3.6	22
F1	368	2014/7/17	00:01:09	33.7314	107.842	2036.17	2.2	21
F1	369	2014/7/17	02:01:28	33.7318	107.843	2029.95	3.6	18
F1	370	2014/7/17	04:01:36	33.732	107.843	2025.58	2.4	22
F1	371	2014/7/17	06:01:29	33.7322	107.843	2003.14	3.8	19
F1	374	2014/7/17	12:00:54	33.7192	107.848	2040.44	4.6	23
F1	375	2014/7/17	14:02:23	33.7207	107.864	2169.75	5	22
F1	379	2014/7/17	22:02:17	33.7139	107.845	2322.27	2.4	19
F1	380	2014/7/18	00:00:59	33.7137	107.845	2320.35	4	22
F1	381	2014/7/18	02:01:45	33.7125	107.849	2261.07	3.4	16
F1	382	2014/7/18	04:00:57	33.7154	107.848	2262.18	2.2	19
F1	383	2014/7/18	06:00:59	33.7164	107.848	2218.29	4.4	18
F1	384	2014/7/18	08:01:19	33.7157	107.847	2216.63	2.2	18
F1	386	2014/7/18	12:01:25	33.7171	107.846	2108.34	3	20
F1	387	2014/7/18	14:00:49	33.715	107.845	2272.53	4.2	21
F1	388	2014/7/18	16:01:06	33.7146	107.846	2278.96	7.4	24
F1	389	2014/7/18	18:01:30	33.7131	107.847	2268.03	5.8	20
F1	390	2014/7/18	20:01:00	33.7141	107.845	2303.5	3	18
F1	391	2014/7/18	22:01:03	33.7148	107.845	2289.62	3.2	20
F1	392	2014/7/19	00:01:23	33.7148	107.845	2288.67	5.4	21
F1	393	2014/7/19	02:01:03	33.7148	107.845	2276.22	3.2	20
F1	394	2014/7/19	04:01:14	33.7146	107.845	2278.17	3	18
F1	395	2014/7/19	06:01:15	33.7145	107.846	2280.88	2.6	16
F1	396	2014/7/19	08:00:59	33.7119	107.846	2279.46	4.8	15
F1	397	2014/7/19	10:02:00	33.712	107.847	2279.51	4.4	16
F1	398	2014/7/19	12:00:47	33.7118	107.845	2296.52	6.2	17
F1	399	2014/7/19	14:01:30	33.7098	107.847	2323.37	3.6	16
F1	400	2014/7/19	16:01:24	33.7099	107.85	2259.21	9.8	17
F1	401	2014/7/19	18:01:18	33.7102	107.852	2242.13	3.8	16
F1	402	2014/7/19	20:00:59	33.7105	107.853	2202.63	2.4	17
F1	403	2014/7/19	22:01:00	33.7105	107.853	2189.08	2.4	20
F1	405	2014/7/20	02:01:29	33.7105	107.853	2163.36	3	19
F1	406	2014/7/20	04:00:59	33.7104	107.853	2149.27	3.4	18
F1	407	2014/7/20	06:00:54	33.7102	107.854	2136.71	2.8	17
F1	409	2014/7/20	10:01:52	33.7123	107.855	2122.94	3.4	17
F1	410	2014/7/20	12:00:44	33.7127	107.855	2090.06	2.2	18
F1	411	2014/7/20	14:00:47	33.7139	107.855	2085.24	7.6	19
F1	412	2014/7/20	16:01:30	33.7145	107.855	2017.84	3.2	19
F1	413	2014/7/20	18:01:32	33.716	107.855	2017.05	4.4	20
F1	414	2014/7/20	20:01:23	33.7179	107.853	2016.12	3.6	18
F1	415	2014/7/20	22:00:54	33.7181	107.852	2056.22	3.4	20
F1	416	2014/7/21	00:01:20	33.7181	107.852	2046.58	1.8	24
F1	417	2014/7/21	02:00:53	33.7181	107.852	2041.79	4	25
F1	420	2014/7/21	08:02:55	33.7199	107.854	2083	5	18
F1	423	2014/7/21	14:01:53	33.7232	107.852	1914.65	6.4	24
F1	424	2014/7/21	16:00:53	33.7248	107.854	1909.3	3	20
F1	425	2014/7/21	18:00:48	33.7258	107.854	1869.83	4.2	20
F1	426	2014/7/21	20:01:14	33.7261	107.857	1990.12	2.4	21
F1	427	2014/7/21	22:01:00	33.7258	107.859	1989.22	5	22
F1	428	2014/7/22	00:01:18	33.7258	107.859	1998.68	2.8	21
F1	430	2014/7/22	04:01:00	33.7258	107.859	2012.4	4.8	25
F1	431	2014/7/22	06:01:55	33.7257	107.859	1999.71	2.8	23
F1	432	2014/7/22	08:01:18	33.7253	107.859	2002.71	3.4	22
F1	434	2014/7/22	12:00:59	33.7222	107.865	2159.98	3	22
F1	435	2014/7/22	14:00:59	33.7213	107.866	2157.58	4	23
F1	436	2014/7/22	16:02:44	33.7203	107.866	2216.16	3.8	24
F1	437	2014/7/22	18:01:40	33.7195	107.867	2217.15	6.2	24
F1	438	2014/7/22	20:01:00	33.7229	107.868	2224.08	4.4	20
F1	441	2014/7/23	02:01:49	33.723	107.868	2326.67	2.8	21
F1	443	2014/7/23	06:01:49	33.723	107.868	2340.66	4.6	18
F1	444	2014/7/23	08:01:38	33.7223	107.868	2336.18	5.4	19
F1	445	2014/7/23	10:01:00	33.7215	107.868	2316.88	2	16
F1	447	2014/7/23	14:01:55	33.7219	107.867	2304.48	6.6	15
F1	448	2014/7/23	16:01:30	33.7223	107.87	2265.23	3.4	15
F1	449	2014/7/23	18:01:06	33.724	107.869	2267.72	3.8	14
F1	450	2014/7/23	20:01:10	33.7236	107.867	2329.85	3.8	14
F1	451	2014/7/23	22:01:44	33.7236	107.867	2328.88	4.8	16
F1	452	2014/7/24	00:00:55	33.7238	107.867	2305.18	2.8	14
F1	453	2014/7/24	02:01:50	33.724	107.867	2301.51	2.6	13
F1	454	2014/7/24	04:01:30	33.7241	107.867	2277.93	9.8	15
F1	455	2014/7/24	06:01:00	33.724	107.867	2278.18	4.4	14
F1	457	2014/7/24	10:01:10	33.7254	107.865	2222.21	3.6	14
F1	458	2014/7/24	12:02:18	33.726	107.865	2178.56	2.6	20
F1	459	2014/7/24	14:01:22	33.7269	107.865	2132.77	5.2	18
F1	460	2014/7/24	16:01:03	33.7271	107.864	2131.33	3.4	20
F1	461	2014/7/24	18:01:17	33.7286	107.865	2095.87	6.2	21
F1	462	2014/7/24	20:01:17	33.7292	107.866	2125.29	4	18
F1	463	2014/7/24	22:01:10	33.7297	107.866	2217.34	1.8	21
F1	464	2014/7/25	00:00:59	33.7298	107.866	2204.6	5.2	21
F1	465	2014/7/25	02:01:17	33.7296	107.867	2200.35	3.4	16
F1	466	2014/7/25	04:01:01	33.7298	107.866	2213.01	2.2	16
F1	467	2014/7/25	06:00:41	33.7298	107.866	2211.07	1.6	16
F1	469	2014/7/25	10:01:04	33.7314	107.866	2179.13	3.6	17
F1	470	2014/7/25	12:00:51	33.732	107.867	2155.04	4.4	19
F1	471	2014/7/25	14:03:03	33.7327	107.866	2147.76	3	22
F1	473	2014/7/25	18:01:47	33.7344	107.867	2138.89	5	23
F1	476	2014/7/26	00:01:02	33.7371	107.87	2077.77	3.6	21
F1	478	2014/7/26	04:00:59	33.7365	107.87	2071.61	8.8	18
F1	480	2014/7/26	08:01:54	33.739	107.867	2104.69	4.2	18
F1	481	2014/7/26	10:01:22	33.7344	107.868	2125.47	2.2	18
F1	482	2014/7/26	12:01:10	33.7344	107.868	2221.14	3	22
F1	483	2014/7/26	14:01:30	33.7312	107.868	2184.08	6.2	21
F1	484	2014/7/26	16:01:00	33.7304	107.868	2181.6	6.2	21
F1	485	2014/7/26	18:00:52	33.7317	107.867	2187.85	3	21
F1	486	2014/7/26	20:00:47	33.732	107.866	2166.47	5.4	20
F1	488	2014/7/27	00:01:39	33.7325	107.866	2137.8	2.8	23
F1	489	2014/7/27	02:00:59	33.7317	107.866	2142.98	4.4	18
F1	491	2014/7/27	06:01:29	33.7319	107.867	2157.13	3	21
F1	492	2014/7/27	08:02:02	33.7314	107.866	2153.93	9.6	18
F1	494	2014/7/27	12:01:17	33.7284	107.866	2141.33	9	21
F1	495	2014/7/27	14:01:23	33.7278	107.865	2096.44	3.6	23
F1	496	2014/7/27	16:01:30	33.728	107.864	2089.7	2.6	24
F1	497	2014/7/27	18:00:56	33.7286	107.865	2082	5.4	23
F1	498	2014/7/27	20:02:42	33.7283	107.865	2121.74	4.2	21
F1	501	2014/7/28	02:01:46	33.7287	107.864	2117.21	2.6	20
F1	504	2014/7/28	08:01:01	33.7281	107.866	2216.47	3.2	21
F1	505	2014/7/28	10:00:59	33.7273	107.867	2189.12	3.8	20
F1	506	2014/7/28	12:01:50	33.7271	107.866	2167.73	6	22
F1	507	2014/7/28	14:00:53	33.7264	107.864	2161.37	6.2	22
F1	509	2014/7/28	18:01:06	33.7234	107.865	2147.24	3.8	22
F1	510	2014/7/28	20:01:17	33.7233	107.867	2239.49	5	21
F1	511	2014/7/28	22:01:11	33.723	107.866	2277.32	3.6	20
F1	512	2014/7/29	00:01:30	33.723	107.867	2277.07	3.8	20
F1	513	2014/7/29	02:00:59	33.723	107.866	2276.19	7.8	20
F1	514	2014/7/29	04:01:30	33.723	107.867	2270.78	2.6	21
F1	515	2014/7/29	06:01:45	33.7232	107.867	2273.42	3.6	19
F1	516	2014/7/29	08:01:54	33.7233	107.866	2270.45	4	19
F1	518	2014/7/29	12:00:57	33.7217	107.865	2163.93	3.4	21
F1	519	2014/7/29	14:00:53	33.7223	107.863	2038.68	6	22
F1	520	2014/7/29	16:00:49	33.7214	107.862	2139.79	2.2	23
F1	521	2014/7/29	18:01:04	33.7214	107.862	2123.34	3	23
F1	522	2014/7/29	20:02:40	33.7213	107.861	2126.04	5	21
F1	523	2014/7/29	22:01:46	33.7212	107.862	2124.79	3.2	23
F1	524	2014/7/30	00:01:33	33.7213	107.862	2115.73	3	25
F1	526	2014/7/30	04:01:37	33.7197	107.862	2122.88	1.8	20
F1	527	2014/7/30	06:01:53	33.7198	107.863	2124.79	2.2	20
F1	529	2014/7/30	10:00:50	33.7202	107.863	2176.16	5.4	23
F1	530	2014/7/30	12:00:35	33.7189	107.863	2145.86	6.4	23
F1	532	2014/7/30	16:01:11	33.7162	107.863	2161.18	2.2	28
F1	533	2014/7/30	18:01:10	33.7163	107.864	2196.96	3.2	28
F1	535	2014/7/30	22:01:25	33.7173	107.866	2197.93	2.4	24
F1	536	2014/7/31	00:00:53	33.7174	107.866	2240.41	4	22
F1	537	2014/7/31	02:00:55	33.717	107.866	2243.22	3	20
F1	538	2014/7/31	04:01:00	33.7169	107.865	2260.56	2.2	21
F1	540	2014/7/31	08:02:15	33.7145	107.864	2229.86	2.8	19
F1	541	2014/7/31	10:00:59	33.714	107.864	2191.52	5.8	23
F1	542	2014/7/31	12:01:01	33.7133	107.864	2162.36	5	24
F1	543	2014/7/31	14:00:57	33.7135	107.863	2116.92	2.8	24
F1	545	2014/7/31	18:01:30	33.7116	107.863	2155.45	4	24
F1	546	2014/7/31	20:01:18	33.7136	107.866	2116.53	4.8	22
F1	547	2014/7/31	22:01:01	33.7136	107.867	2134.14	5.6	25
F1	548	2014/8/1	00:01:23	33.7135	107.867	2132.22	4.8	24
F1	550	2014/8/1	04:01:30	33.7137	107.867	2134.05	9.6	24
F1	553	2014/8/1	10:01:01	33.7127	107.868	2063.94	6.2	22
F1	554	2014/8/1	12:00:42	33.7132	107.869	2093.15	2.6	25
F1	556	2014/8/1	16:00:59	33.7136	107.867	2141.04	3.4	25
F1	558	2014/8/1	20:01:35	33.7156	107.867	2205.14	4.8	19
F1	559	2014/8/1	22:01:10	33.7156	107.867	2189.21	5.8	17
F1	560	2014/8/2	00:01:39	33.7159	107.867	2193.53	3.2	20
F1	561	2014/8/2	02:01:23	33.7161	107.867	2192.49	2.8	21
F1	562	2014/8/2	04:00:54	33.716	107.867	2213.57	3	20
F1	564	2014/8/2	08:02:55	33.7178	107.857	2083.07	2.6	18
F1	565	2014/8/2	10:00:54	33.7165	107.856	1992.51	3.2	20
F1	566	2014/8/2	12:00:35	33.7199	107.856	2012.31	5	23
F1	567	2014/8/2	14:00:47	33.7227	107.859	2031.81	2	25
F1	569	2014/8/2	18:01:34	33.7248	107.865	2092.85	3.8	24
F1	570	2014/8/2	20:01:57	33.725	107.865	2097.29	4	22
F1	571	2014/8/2	22:01:29	33.724	107.865	2170.45	2.8	22
F1	572	2014/8/3	00:01:27	33.724	107.865	2178.78	3	23
F1	576	2014/8/3	08:01:23	33.7254	107.866	2205.61	2.4	20
F1	578	2014/8/3	12:01:23	33.7243	107.866	2218.12	4.2	22
F1	579	2014/8/3	14:00:59	33.7239	107.866	2203.43	5.4	25
F1	581	2014/8/3	18:00:59	33.724	107.864	2126.96	3.8	23
F1	582	2014/8/3	20:01:21	33.725	107.865	2099.59	3.2	22
F1	586	2014/8/4	04:01:29	33.7257	107.864	2109.18	4.6	24
F1	588	2014/8/4	08:00:59	33.725	107.864	2150.19	2.4	20
F1	589	2014/8/4	10:00:48	33.7243	107.864	2145.7	7.2	21
F1	591	2014/8/4	14:00:54	33.7245	107.862	2015	5.8	24
F1	593	2014/8/4	18:01:00	33.7234	107.865	2085.34	3.8	22
F1	595	2014/8/4	22:01:12	33.7241	107.865	2160.89	5	23
F1	596	2014/8/5	00:01:14	33.724	107.865	2195.69	3.2	24
F1	597	2014/8/5	02:02:30	33.7241	107.865	2191.35	2.8	24
F1	598	2014/8/5	04:01:26	33.7241	107.865	2175.52	3.4	20
F1	601	2014/8/5	10:00:53	33.7249	107.865	2151.42	4	21
F1	602	2014/8/5	12:01:12	33.7255	107.865	2149.92	3.6	20
F1	603	2014/8/5	14:00:23	33.7262	107.864	2115.21	3.4	21
F1	604	2014/8/5	16:01:08	33.7264	107.864	2108.44	3.6	23
F1	606	2014/8/5	20:01:46	33.7277	107.864	2109.98	5	21
F1	607	2014/8/5	22:01:47	33.7271	107.864	2110.78	4.8	25
F1	608	2014/8/6	00:01:23	33.7271	107.865	2110.61	3.4	18
F1	609	2014/8/6	02:00:48	33.7269	107.865	2167.61	3	22
F1	610	2014/8/6	04:00:59	33.7269	107.865	2163.91	4.6	23
F1	612	2014/8/6	08:00:59	33.7273	107.864	2149.79	2	20
F1	613	2014/8/6	10:00:51	33.7277	107.865	2146.12	4.6	20
F1	614	2014/8/6	12:00:55	33.7281	107.866	2168.49	2.2	22
F1	615	2014/8/6	14:00:47	33.7278	107.866	2198.83	4.6	23
F1	616	2014/8/6	16:01:04	33.7287	107.867	2199.79	5	21
F1	617	2014/8/6	18:00:43	33.7299	107.866	2218.93	1.8	20
F1	618	2014/8/6	20:00:42	33.7313	107.867	2238.45	4	17
F1	619	2014/8/6	22:01:00	33.7314	107.867	2227.61	2.4	18
F1	620	2014/8/7	00:00:50	33.7318	107.867	2216.11	3	16
F1	622	2014/8/7	04:01:29	33.7317	107.867	2222.65	8.2	16
F1	625	2014/8/7	10:01:00	33.732	107.867	2220.87	2	15
F1	626	2014/8/7	12:01:04	33.7326	107.869	2222.35	4.6	15
F1	627	2014/8/7	14:00:55	33.7344	107.868	2180	3.8	16
F1	628	2014/8/7	16:01:24	33.7347	107.868	2180.8	2.4	16
F1	629	2014/8/7	18:00:59	33.7351	107.868	2194.96	2.6	16
F1	630	2014/8/7	20:01:23	33.7348	107.867	2191.87	2.8	14
F1	631	2014/8/7	22:01:33	33.7348	107.867	2193.05	3.2	19
F1	632	2014/8/8	00:00:53	33.7347	107.867	2181.78	3.6	20
F1	634	2014/8/8	04:01:27	33.7346	107.867	2170.21	2.4	18
F1	635	2014/8/8	06:00:54	33.7347	107.867	2160.22	2.2	19
F1	637	2014/8/8	10:01:29	33.7364	107.868	2130.49	3.4	16
F1	638	2014/8/8	12:01:02	33.7365	107.867	2151.26	7	16
F1	642	2014/8/8	20:01:00	33.7398	107.866	2104.57	2.4	13
F1	643	2014/8/8	22:01:13	33.7398	107.866	2103.83	3	14
F1	644	2014/8/9	00:01:30	33.7396	107.866	2106.55	2.8	15
F1	645	2014/8/9	02:00:54	33.7397	107.866	2129.29	5.8	18
F1	646	2014/8/9	04:00:53	33.7397	107.866	2122.42	2	18
F1	647	2014/8/9	06:01:30	33.7396	107.867	2125.92	3.6	13
F1	649	2014/8/9	10:01:30	33.7398	107.868	2117.7	5.8	16
F1	650	2014/8/9	12:00:59	33.7397	107.87	2007.37	3	15
F1	651	2014/8/9	14:00:59	33.7398	107.87	1996.59	3	17
F1	652	2014/8/9	16:01:21	33.7383	107.869	1985.42	4.2	22
F1	653	2014/8/9	18:00:31	33.7372	107.869	2002.29	7.2	18
F1	655	2014/8/9	22:00:59	33.7358	107.869	2167.53	3.2	17
F1	656	2014/8/10	00:01:50	33.7358	107.869	2171.7	3	19
F1	657	2014/8/10	02:02:37	33.735	107.869	2169.26	2.8	15
F1	658	2014/8/10	04:00:59	33.7352	107.869	2138.8	3.2	18
F1	659	2014/8/10	06:01:29	33.7352	107.869	2146.49	2.4	18
F1	660	2014/8/10	08:01:21	33.7343	107.868	2153.77	2.8	19
F1	661	2014/8/10	10:00:50	33.7342	107.868	2170.82	2.8	21
F1	662	2014/8/10	12:00:49	33.7338	107.869	2167.34	4.6	21
F1	663	2014/8/10	14:00:51	33.7337	107.87	2147.47	2	21
F1	664	2014/8/10	16:00:58	33.7339	107.87	2121.56	2.8	21
F1	665	2014/8/10	18:01:30	33.734	107.869	2121.99	3.8	19
F1	667	2014/8/10	22:00:54	33.7346	107.868	2195.04	2.4	19
F1	668	2014/8/11	00:01:23	33.7347	107.868	2205.36	2.2	18
F1	669	2014/8/11	02:01:31	33.7344	107.868	2204.76	4	16
F1	670	2014/8/11	04:00:56	33.7344	107.868	2190.93	4.6	20
F1	671	2014/8/11	06:01:24	33.7345	107.868	2223.88	2.4	18
F1	672	2014/8/11	08:01:12	33.7342	107.868	2203.11	1.6	14
F1	673	2014/8/11	10:00:54	33.734	107.868	2203.2	6.6	17
F1	674	2014/8/11	12:01:31	33.733	107.868	2195.18	2.8	20
F1	675	2014/8/11	14:00:49	33.7327	107.867	2191.22	4.4	23
F1	679	2014/8/11	22:01:11	33.7314	107.867	2212.39	3.8	16
F1	680	2014/8/12	00:00:59	33.7315	107.867	2226.74	5.8	18
F1	681	2014/8/12	02:00:49	33.7315	107.867	2223.47	2.4	18
F1	682	2014/8/12	04:00:38	33.7312	107.867	2193.84	6.6	18
F1	683	2014/8/12	06:01:30	33.7314	107.868	2205.87	3.8	16
F1	684	2014/8/12	08:01:53	33.7319	107.868	2198.85	3.4	15
F1	685	2014/8/12	10:01:57	33.7322	107.869	2196.28	4.6	18
F1	686	2014/8/12	12:01:31	33.732	107.869	2195.55	2.6	15
F1	687	2014/8/12	14:00:47	33.733	107.871	2138.67	7.4	14
F1	689	2014/8/12	18:01:01	33.7332	107.872	2088.45	2.2	14
F1	690	2014/8/12	20:00:48	33.7331	107.871	2151.14	4	13
F1	691	2014/8/12	22:01:02	33.733	107.871	2122.66	2.4	15
F1	692	2014/8/13	00:00:47	33.733	107.871	2120.85	3	16
F1	693	2014/8/13	02:01:19	33.7338	107.869	2130.41	2.8	14
F1	694	2014/8/13	04:01:13	33.7336	107.869	2136.54	4.4	16
F1	695	2014/8/13	06:01:25	33.7336	107.87	2185.45	2.6	19
F1	696	2014/8/13	08:01:29	33.7336	107.87	2185.1	2.4	17
F1	698	2014/8/13	12:00:56	33.7324	107.87	2123.93	2.6	21
F1	699	2014/8/13	14:00:54	33.7314	107.869	2108.31	5.8	22
F1	700	2014/8/13	16:02:00	33.7299	107.868	2147.99	5.6	19
F1	701	2014/8/13	18:00:39	33.7298	107.867	2174.26	8.4	21
F1	702	2014/8/13	20:01:03	33.7295	107.866	2218.54	2.6	16
F1	703	2014/8/13	22:01:18	33.7298	107.866	2167.18	4	18
F1	704	2014/8/14	00:00:48	33.7298	107.866	2223.86	3.6	20
F1	707	2014/8/14	06:01:18	33.7291	107.866	2152.4	3.2	14
F1	708	2014/8/14	08:00:59	33.7275	107.866	2181.74	4	15
F1	709	2014/8/14	10:00:48	33.7273	107.867	2169.8	4.4	21
F1	710	2014/8/14	12:01:02	33.7278	107.867	2204.4	4.8	23
F1	711	2014/8/14	14:01:21	33.7256	107.869	2198.08	2.4	20
F1	712	2014/8/14	16:00:55	33.7242	107.869	2272.39	2.8	18
F1	713	2014/8/14	18:01:04	33.7227	107.87	2240.12	3.8	20
F1	715	2014/8/14	22:00:56	33.7192	107.866	2300.49	7.8	20
F1	716	2014/8/15	00:01:15	33.7191	107.866	2303.06	1.8	18
F1	717	2014/8/15	02:01:05	33.7196	107.865	2285.91	2.4	16
F1	718	2014/8/15	04:00:47	33.7195	107.865	2275.18	3.4	19
F1	719	2014/8/15	06:01:05	33.7196	107.865	2288.95	2.6	17
F1	720	2014/8/15	08:01:17	33.719	107.866	2279.65	2.2	16
F1	721	2014/8/15	10:01:18	33.718	107.866	2250.59	3.2	17
F1	722	2014/8/15	12:01:09	33.7172	107.866	2277.05	2.2	21
F1	723	2014/8/15	14:00:55	33.7157	107.866	2172.15	8.4	24
F1	724	2014/8/15	16:00:51	33.7154	107.866	2168.42	3.8	23
F1	725	2014/8/15	18:00:50	33.7149	107.867	2112.55	3.6	19
F1	726	2014/8/15	20:00:45	33.7154	107.867	2190.68	2.8	19
F1	727	2014/8/15	22:00:55	33.7155	107.867	2164.77	3	22
F1	729	2014/8/16	02:01:15	33.7154	107.867	2181.84	3	22
F1	732	2014/8/16	08:01:25	33.7144	107.866	2136.06	2.8	16
F1	733	2014/8/16	10:02:34	33.7127	107.865	2136.19	4.2	15
F1	734	2014/8/16	12:01:20	33.7129	107.865	2155.69	5.4	19
F1	735	2014/8/16	14:00:59	33.7115	107.865	2115.71	5.6	15
F1	736	2014/8/16	16:00:59	33.7106	107.866	2105.35	3.6	15
F1	738	2014/8/16	20:01:56	33.7087	107.865	2097.48	2.2	16
F1	741	2014/8/17	02:02:41	33.7092	107.865	2094.59	3.4	15
F1	744	2014/8/17	08:01:45	33.708	107.864	2091.25	3.4	16
F1	745	2014/8/17	10:00:30	33.708	107.864	2067.16	4.8	18
F1	746	2014/8/17	12:01:24	33.7086	107.865	2059.72	5.6	17
F1	747	2014/8/17	14:02:05	33.708	107.865	2034.69	4	19
F1	748	2014/8/17	16:01:13	33.7075	107.865	2041.51	3	20
F1	749	2014/8/17	18:01:00	33.7081	107.864	2056.44	4.8	18
F1	750	2014/8/17	20:01:13	33.7078	107.864	2116.21	3	18
F1	751	2014/8/17	22:00:47	33.7078	107.864	2110.21	3.8	19
F1	752	2014/8/18	00:01:00	33.7079	107.864	2107.33	2.8	19
F1	753	2014/8/18	02:01:00	33.7078	107.864	2112.17	2.2	18
F1	754	2014/8/18	04:00:46	33.7078	107.864	2094.81	2.6	20
F1	758	2014/8/18	12:01:00	33.707	107.862	2091.2	8	17
F1	759	2014/8/18	14:00:59	33.7071	107.861	2120.03	2.4	20
F1	760	2014/8/18	16:01:30	33.7057	107.859	2118.38	5.2	20
F1	761	2014/8/18	18:01:18	33.7047	107.859	2138.23	3.6	18
F1	762	2014/8/18	20:00:59	33.7032	107.859	2202.82	3	16
F1	764	2014/8/19	00:00:54	33.7028	107.859	2177.41	4	19
F1	765	2014/8/19	02:00:57	33.703	107.859	2193.66	2.6	15
F1	766	2014/8/19	04:01:00	33.7032	107.858	2219.88	3.4	18
F1	768	2014/8/19	08:01:23	33.7037	107.858	2208.3	5	14
F1	769	2014/8/19	10:00:54	33.7038	107.857	2176.19	3.4	19
F1	770	2014/8/19	12:00:58	33.7029	107.856	2120.6	5	19
F1	771	2014/8/19	14:01:00	33.7032	107.855	2226.4	2.8	22
F1	772	2014/8/19	16:01:53	33.7039	107.854	2223.34	2.2	21
F1	773	2014/8/19	18:00:53	33.7032	107.852	2214.17	5.8	19
F1	774	2014/8/19	20:00:47	33.7054	107.849	2273.67	5	17
F1	776	2014/8/20	00:00:48	33.7049	107.848	2301.66	3	15
F1	777	2014/8/20	02:00:32	33.7051	107.848	2304.46	2.2	15
F1	778	2014/8/20	04:00:33	33.705	107.848	2305.5	4.4	16
F1	779	2014/8/20	06:01:47	33.7045	107.848	2317.58	2.6	14
F1	780	2014/8/20	08:01:00	33.704	107.848	2291.3	3.6	17
F1	781	2014/8/20	10:00:53	33.7031	107.848	2318.48	3.4	18
F1	782	2014/8/20	12:01:01	33.7028	107.847	2345.98	6.4	20
F1	783	2014/8/20	14:01:00	33.7022	107.845	2428.17	2.4	22
F1	784	2014/8/20	16:00:50	33.7026	107.844	2429.05	3.4	21
F1	785	2014/8/20	18:00:47	33.704	107.843	2547.6	2.6	18
F1	786	2014/8/20	20:01:15	33.7072	107.841	2406.07	2.6	15
F1	787	2014/8/20	22:01:00	33.7074	107.841	2429.21	3	20
F1	788	2014/8/21	00:01:18	33.7075	107.841	2426.99	2.6	18
F1	789	2014/8/21	02:01:09	33.7069	107.841	2423.48	2.6	14
F1	790	2014/8/21	04:01:22	33.7066	107.839	2392.58	3	14
F1	793	2014/8/21	10:01:47	33.7083	107.839	2307.27	4	16
F1	794	2014/8/21	12:01:40	33.7082	107.838	2310.26	6.2	18
F1	797	2014/8/21	18:00:56	33.7073	107.835	2239.95	2.4	17
F1	799	2014/8/21	22:00:59	33.7055	107.834	2286.3	2.8	17
F1	800	2014/8/22	00:00:59	33.7043	107.833	2292.82	2.8	15
F1	801	2014/8/22	02:01:35	33.7033	107.834	2291.23	2.6	13
F1	802	2014/8/22	04:01:30	33.7036	107.834	2382.47	3	15
F1	805	2014/8/22	10:01:00	33.7038	107.834	2350.29	3	16
F1	806	2014/8/22	12:01:29	33.7038	107.835	2384.3	6	17
F1	808	2014/8/22	16:01:30	33.7046	107.835	2331.42	2.6	17
F1	809	2014/8/22	18:01:18	33.7051	107.832	2245.72	5	16
F1	810	2014/8/22	20:01:45	33.7036	107.829	2254.38	2.6	16
F1	811	2014/8/22	22:01:21	33.7034	107.829	2370.96	4.2	19
F1	812	2014/8/23	00:01:00	33.7035	107.828	2419.64	3.4	16
F1	813	2014/8/23	02:00:48	33.7034	107.828	2417.61	2.6	18
F1	814	2014/8/23	04:01:47	33.7034	107.828	2454.94	2.8	16
F1	816	2014/8/23	08:01:00	33.7035	107.827	2431.04	2.2	16
F1	817	2014/8/23	10:00:46	33.7046	107.828	2425.65	3.4	16
F1	818	2014/8/23	12:00:50	33.7048	107.828	2389.96	2.6	24
F1	819	2014/8/23	14:00:49	33.7048	107.828	2413.15	2.8	26
F1	820	2014/8/23	16:01:06	33.7065	107.829	2421.23	4	19
F1	821	2014/8/23	18:00:54	33.7086	107.826	2366.9	5.6	18
F1	822	2014/8/23	20:01:17	33.7088	107.827	2359.17	5.4	16
F1	823	2014/8/23	22:01:17	33.7085	107.827	2301.21	2.2	17
F1	824	2014/8/24	00:01:00	33.7093	107.827	2252.37	2.8	15
F1	825	2014/8/24	02:01:08	33.7091	107.827	2263.8	3.8	14
F1	826	2014/8/24	04:01:23	33.7089	107.827	2260.04	2.4	15
F1	827	2014/8/24	06:01:02	33.7087	107.827	2280.72	3.4	13
F1	828	2014/8/24	08:01:19	33.7083	107.825	2296.2	3.4	14
F1	829	2014/8/24	10:00:54	33.7082	107.824	2308.67	3	20
F1	830	2014/8/24	12:00:55	33.7068	107.824	2334.57	4.2	16
F1	831	2014/8/24	14:01:43	33.7066	107.823	2368.71	4.4	18
F1	832	2014/8/24	16:01:04	33.7074	107.823	2366.9	3.6	19
F1	833	2014/8/24	18:01:24	33.7075	107.824	2348.84	5.4	16
F1	834	2014/8/24	20:00:49	33.7049	107.828	2474.62	2.6	16
F1	835	2014/8/24	22:00:47	33.7048	107.828	2472.1	1.8	21
F1	836	2014/8/25	00:01:51	33.705	107.828	2473.71	3.2	25
F1	837	2014/8/25	02:00:54	33.7045	107.828	2449.13	3.2	13
F1	838	2014/8/25	04:01:00	33.7045	107.828	2435.47	2	12
F1	839	2014/8/25	06:01:00	33.7047	107.828	2437.85	4	12
F1	840	2014/8/25	08:00:41	33.7047	107.828	2399.9	3.8	20
F1	841	2014/8/25	10:00:53	33.7047	107.828	2399.66	3.2	23
F1	842	2014/8/25	12:00:50	33.7048	107.829	2351.01	2.4	21
F1	843	2014/8/25	14:00:30	33.7051	107.83	2336.63	7.4	22
F1	844	2014/8/25	16:01:54	33.7058	107.833	2327.84	3.6	17
F1	845	2014/8/25	18:00:54	33.7072	107.835	2263.83	2.4	17
F1	846	2014/8/25	20:01:45	33.7075	107.836	2233.86	3.2	16
F1	847	2014/8/25	22:00:31	33.7073	107.836	2234.71	3.6	18
F1	848	2014/8/26	00:01:00	33.7067	107.837	2237.01	4.4	14
F1	850	2014/8/26	04:00:59	33.7073	107.836	2242.51	4.2	18
F1	852	2014/8/26	08:02:59	33.7073	107.835	2252.6	2.8	16
F1	853	2014/8/26	10:00:54	33.7064	107.834	2230.84	3	16
F1	854	2014/8/26	12:01:22	33.708	107.836	2230.07	6.8	17
F1	855	2014/8/26	14:00:32	33.7066	107.836	2228.24	5.8	16
F1	856	2014/8/26	16:01:05	33.7097	107.836	2239.37	3.8	20
F1	857	2014/8/26	18:00:31	33.71	107.837	2258.65	7.4	16
F1	858	2014/8/26	20:01:19	33.7107	107.837	2168.49	2.4	13
F1	859	2014/8/26	22:00:54	33.7106	107.837	2153.01	4	13
F1	860	2014/8/27	00:01:05	33.7107	107.837	2158.73	4.2	14
F1	861	2014/8/27	02:01:29	33.7108	107.837	2157.58	2.4	14
F1	862	2014/8/27	04:01:38	33.7105	107.837	2165.77	2.2	19
F1	863	2014/8/27	06:02:49	33.7108	107.837	2149.53	5.6	14
F1	865	2014/8/27	10:02:42	33.7124	107.838	2141.3	5.8	14
F1	866	2014/8/27	12:00:59	33.7124	107.841	2163.13	2.8	18
F1	867	2014/8/27	14:00:59	33.712	107.84	2175.65	5.4	19
F1	868	2014/8/27	16:01:10	33.7134	107.841	2130.58	2.6	19
F1	872	2014/8/28	00:01:26	33.715	107.839	2043.82	4	17
F1	873	2014/8/28	02:00:59	33.7147	107.839	2094.25	2.2	15
F1	874	2014/8/28	04:00:55	33.7146	107.839	2088.82	2.2	19
F1	875	2014/8/28	06:01:00	33.7147	107.839	2081.22	3	16
F1	876	2014/8/28	08:00:50	33.7132	107.842	2168.29	2.8	13
F1	877	2014/8/28	10:00:45	33.713	107.842	2185.45	4.4	17
F1	878	2014/8/28	12:00:53	33.7116	107.843	2186.57	5	20
F1	879	2014/8/28	14:01:05	33.7113	107.844	2308.4	1.8	23
F1	881	2014/8/28	18:01:24	33.7096	107.844	2409.57	2.2	17
F1	882	2014/8/28	20:01:24	33.7094	107.841	2387.07	2.8	15
F1	883	2014/8/28	22:01:29	33.7092	107.842	2401.91	2.6	16
F1	884	2014/8/29	00:01:02	33.7092	107.842	2401.55	3	16
F1	886	2014/8/29	04:01:07	33.7094	107.841	2412.4	3.8	18
F1	887	2014/8/29	06:02:07	33.7097	107.841	2410.9	3	17
F1	888	2014/8/29	08:00:59	33.7105	107.841	2328.14	3.6	15
F1	889	2014/8/29	10:00:47	33.7107	107.841	2309.99	4.4	17
F1	890	2014/8/29	12:00:59	33.7113	107.841	2279.69	4.4	19
F1	891	2014/8/29	14:01:09	33.7115	107.842	2281.01	5.4	17
F1	892	2014/8/29	16:01:24	33.7112	107.843	2278.79	4	16
F1	893	2014/8/29	18:00:48	33.7115	107.842	2267.86	4.8	15
F1	895	2014/8/29	22:01:00	33.7114	107.842	2277.76	2.6	18
F1	896	2014/8/30	00:01:00	33.7112	107.842	2261.99	3.6	18
F1	897	2014/8/30	02:00:59	33.7108	107.843	2260.27	7.2	15
F1	898	2014/8/30	04:01:01	33.7109	107.843	2303.93	5.6	17
F1	900	2014/8/30	08:01:30	33.7109	107.842	2301.92	2.6	15
F1	901	2014/8/30	10:01:46	33.7115	107.841	2303.13	2.2	16
F1	902	2014/8/30	12:00:47	33.7124	107.843	2199.75	5.2	16
F1	903	2014/8/30	14:01:28	33.713	107.842	2218.97	3.2	16
F1	905	2014/8/30	18:01:16	33.7166	107.84	2034.26	3.4	16
F1	906	2014/8/30	20:01:12	33.715	107.844	2268.32	5.6	15
F1	907	2014/8/30	22:01:50	33.7149	107.843	2271.84	3.2	18
F1	908	2014/8/31	00:01:04	33.7151	107.844	2230.43	6	17
F1	910	2014/8/31	04:01:30	33.7151	107.845	2232.98	3	16
F1	911	2014/8/31	06:02:38	33.7145	107.845	2229.61	2.6	16
F1	912	2014/8/31	08:01:02	33.7152	107.847	2236.75	3.2	13
F1	913	2014/8/31	10:00:54	33.7155	107.847	2245.99	2.2	17
F1	914	2014/8/31	12:00:59	33.7153	107.848	2237.15	5.4	20
F1	915	2014/8/31	14:01:29	33.7143	107.849	2237.17	6.4	19
F1	916	2014/8/31	16:01:18	33.7156	107.85	2175.88	2.8	18
F1	918	2014/8/31	20:00:51	33.7164	107.851	2099.19	3.2	17
F1	920	2014/9/1	00:01:23	33.7164	107.851	2085.11	3.2	19
F1	921	2014/9/1	02:01:00	33.7164	107.851	2093.95	9.2	20
F1	922	2014/9/1	04:01:36	33.7165	107.851	2117.26	3.4	21
F1	924	2014/9/1	08:02:15	33.7169	107.852	2050.68	3	15
F1	925	2014/9/1	10:00:59	33.7167	107.852	2073.6	2	15
F1	926	2014/9/1	12:00:40	33.7173	107.853	2057.08	2.8	15
F1	927	2014/9/1	14:01:08	33.7178	107.854	2048.52	2.8	17
F1	931	2014/9/1	22:01:26	33.7191	107.852	1966.8	3.4	18
F1	932	2014/9/2	00:01:18	33.7192	107.852	1963.43	3.2	14
F1	933	2014/9/2	02:02:29	33.7193	107.853	1990.95	4.8	13
F1	934	2014/9/2	04:01:42	33.7196	107.853	1989.82	3	15
F1	937	2014/9/2	10:01:24	33.7188	107.853	1988.49	2.6	19
F1	938	2014/9/2	12:00:43	33.7185	107.855	1982.74	5.2	18
F1	939	2014/9/2	14:01:10	33.7181	107.855	1923.48	6.8	20
F1	940	2014/9/2	16:01:25	33.718	107.856	1923.41	2.6	22
F1	941	2014/9/2	18:01:03	33.7178	107.857	2029.76	2.6	19
F1	942	2014/9/2	20:01:00	33.7179	107.86	2051.86	5.2	16
F1	943	2014/9/2	22:01:40	33.7176	107.86	2057.52	2.6	20
F1	945	2014/9/3	02:01:01	33.7176	107.86	2098.53	3.4	16
F1	947	2014/9/3	06:01:00	33.7174	107.86	2085.04	3	17
F1	949	2014/9/3	10:01:00	33.7158	107.86	2112.83	7	14
F1	950	2014/9/3	12:01:18	33.716	107.86	2092.16	2	20
F1	953	2014/9/3	18:00:50	33.7129	107.862	2087.48	3.2	19
F1	955	2014/9/3	22:01:24	33.7127	107.862	2183.16	8.8	20
F1	956	2014/9/4	00:01:30	33.713	107.862	2158.75	2.8	18
F1	957	2014/9/4	02:00:48	33.7129	107.862	2151.3	4.8	20
F1	958	2014/9/4	04:01:10	33.713	107.862	2124.34	2	18
F1	959	2014/9/4	06:01:49	33.7129	107.862	2110.03	2.8	16
F1	960	2014/9/4	08:01:12	33.7135	107.861	2104.09	4.4	14
F1	961	2014/9/4	10:00:59	33.7136	107.862	2093.74	1.8	20
F1	962	2014/9/4	12:00:43	33.7142	107.862	2088.42	3.6	18
F1	964	2014/9/4	16:01:01	33.7141	107.863	2075.1	4.6	22
F1	965	2014/9/4	18:01:17	33.7148	107.864	2145.12	4.2	18
F1	966	2014/9/4	20:01:51	33.7153	107.863	2132.72	3	17
F1	967	2014/9/4	22:00:59	33.7153	107.863	2134.85	9.4	21
F1	968	2014/9/5	00:01:00	33.7153	107.863	2152.8	6.4	19
F1	969	2014/9/5	02:00:47	33.7152	107.863	2142.22	4.8	17
F1	971	2014/9/5	06:01:10	33.7152	107.863	2147.08	2.8	19
F1	972	2014/9/5	08:00:50	33.7156	107.862	2145.57	6.8	18
F1	973	2014/9/5	10:01:50	33.7166	107.863	2148.78	4.8	17
F1	974	2014/9/5	12:01:16	33.717	107.863	2135.89	4.8	17
F1	975	2014/9/5	14:01:40	33.7166	107.864	2140.07	2	17
F1	978	2014/9/5	20:02:04	33.7152	107.867	2168.96	4.6	16
F1	981	2014/9/6	02:01:02	33.7147	107.866	2134.73	3.4	20
F1	982	2014/9/6	04:01:17	33.7149	107.866	2124.52	3.8	21
F1	983	2014/9/6	06:01:25	33.7148	107.866	2125.08	2.8	20
F1	984	2014/9/6	08:00:53	33.7149	107.867	2146.88	6.2	16
F1	985	2014/9/6	10:00:48	33.7147	107.868	2142.52	2.8	19
F1	986	2014/9/6	12:00:52	33.7151	107.869	2133.59	4.4	16
F1	987	2014/9/6	14:00:56	33.7152	107.869	2112.27	3	16
F1	989	2014/9/6	18:00:59	33.715	107.871	2184.03	2.2	16
F1	990	2014/9/6	20:00:54	33.7146	107.873	2184.19	2.4	16
F1	991	2014/9/6	22:01:11	33.7147	107.873	2180.77	1.8	19
F1	993	2014/9/7	02:01:59	33.7146	107.871	2192.69	4.8	16
F1	994	2014/9/7	04:02:58	33.7144	107.872	2189.67	9.8	21
F1	995	2014/9/7	06:02:07	33.7145	107.871	2166.93	2.8	20
F1	997	2014/9/7	10:00:59	33.7163	107.873	2263.08	3.8	16
F1	998	2014/9/7	12:00:38	33.7164	107.873	2252.95	4.2	16
F1	999	2014/9/7	14:00:59	33.7159	107.874	2212.49	3.4	16
F1	1001	2014/9/7	18:01:59	33.7157	107.876	2206.22	3.2	18
F1	1002	2014/9/7	20:01:00	33.7164	107.875	2197.57	3.4	16
F1	1003	2014/9/7	22:01:26	33.7164	107.875	2196.04	4	22
F1	1004	2014/9/8	00:01:30	33.7165	107.875	2194.49	2.8	19
F1	1005	2014/9/8	02:01:00	33.7161	107.875	2215.95	3.2	16
F1	1006	2014/9/8	04:01:51	33.716	107.875	2214.31	2.4	21
F1	1007	2014/9/8	06:01:23	33.7161	107.875	2199.8	2.6	23
F1	1008	2014/9/8	08:00:36	33.7164	107.876	2158.03	3.6	17
F1	1009	2014/9/8	10:01:48	33.7168	107.876	2145.11	4.4	20
F1	1010	2014/9/8	12:00:50	33.7175	107.876	2105.52	3.4	17
F1	1013	2014/9/8	18:01:09	33.7179	107.879	2104.34	2.6	17
F1	1015	2014/9/8	22:01:38	33.7181	107.88	2104.75	2.2	20
F1	1020	2014/9/9	08:00:59	33.7175	107.88	2056.71	3	16
F1	1021	2014/9/9	10:01:34	33.7175	107.88	2056.02	2.8	18
F1	1022	2014/9/9	12:01:47	33.7178	107.88	2087.05	4.8	16
F1	1023	2014/9/9	14:01:26	33.7183	107.88	2139.8	3.2	16
F1	1024	2014/9/9	16:01:39	33.7183	107.88	2098.63	4.2	18
F1	1025	2014/9/9	18:01:17	33.7151	107.877	2107.7	3	15
F1	1026	2014/9/9	20:01:29	33.7137	107.878	2157.56	2.6	15
F1	1027	2014/9/9	22:01:00	33.7138	107.878	2177.55	2.2	20
F1	1028	2014/9/10	00:01:23	33.7138	107.878	2170.67	2.4	18
F1	1029	2014/9/10	02:02:02	33.7133	107.878	2170.19	3.6	18
F1	1030	2014/9/10	04:02:00	33.7133	107.878	2167.3	2.6	19
F1	1031	2014/9/10	06:01:23	33.7135	107.878	2130.56	3.2	20
F1	1032	2014/9/10	08:00:48	33.7145	107.877	2146.97	4.8	16
F1	1033	2014/9/10	10:00:53	33.7143	107.877	2157.53	2	21
F1	1034	2014/9/10	12:00:47	33.7126	107.877	2145.22	3.2	16
F1	1035	2014/9/10	14:01:00	33.7129	107.876	2078.03	2.6	16
F1	1036	2014/9/10	16:00:50	33.7123	107.877	2091.82	8.2	17
F1	1037	2014/9/10	18:01:11	33.7115	107.877	2059.72	3.6	17
F1	1038	2014/9/10	20:01:02	33.7113	107.878	2098.08	4.6	18
F1	1039	2014/9/10	22:01:50	33.7113	107.878	2087.25	3	20
F1	1042	2014/9/11	04:01:23	33.7114	107.878	2061.77	2.4	22
F1	1043	2014/9/11	06:03:00	33.7115	107.878	2060.47	2.6	18
F1	1045	2014/9/11	10:00:50	33.7097	107.878	2030.58	4	18
F1	1046	2014/9/11	12:01:03	33.711	107.88	2068.17	5.2	17
F1	1047	2014/9/11	14:00:55	33.7117	107.88	2136.49	6	16
F1	1050	2014/9/11	20:01:00	33.7123	107.882	2060.19	3.8	17
F1	1051	2014/9/11	22:01:59	33.7122	107.882	2065.24	4	19
F1	1052	2014/9/12	00:01:02	33.7122	107.882	2061.25	3	17
F1	1053	2014/9/12	02:02:29	33.7118	107.882	2066.6	4.6	15
F1	1054	2014/9/12	04:01:29	33.7117	107.883	2055.63	3.2	17
F1	1056	2014/9/12	08:01:29	33.7125	107.882	2050.66	2.2	14
F1	1057	2014/9/12	10:01:29	33.7127	107.881	2084.47	7	14
F1	1058	2014/9/12	12:01:43	33.7134	107.881	2083.21	2.8	18
F1	1059	2014/9/12	14:02:11	33.7124	107.88	2096.1	4.2	15
F1	1060	2014/9/12	16:00:56	33.7119	107.88	2141.66	4	17
F1	1061	2014/9/12	18:01:38	33.7118	107.88	2147.2	2.6	14
F1	1065	2014/9/13	02:02:49	33.7109	107.879	2140.51	4.6	16
F1	1066	2014/9/13	04:01:29	33.7108	107.88	2136.24	4.4	19
F1	1068	2014/9/13	08:01:37	33.7121	107.878	2135.58	4.2	15
F1	1069	2014/9/13	10:00:54	33.7136	107.878	2172.43	1.8	15
F1	1070	2014/9/13	12:01:05	33.7135	107.877	2165.48	3	14
F1	1071	2014/9/13	14:02:05	33.7133	107.878	2151.47	3	13
F1	1073	2014/9/13	18:01:59	33.7145	107.875	2167.56	5.2	14
F1	1079	2014/9/14	06:01:05	33.7141	107.873	2097.73	3.2	18
F1	1081	2014/9/14	10:00:48	33.714	107.876	2155.22	5.4	13
F1	1082	2014/9/14	12:00:59	33.7142	107.876	2150.37	4.6	11
F1	1083	2014/9/14	14:02:11	33.7134	107.877	2145.29	2.8	12
F1	1084	2014/9/14	16:01:22	33.7129	107.877	2141.41	3.8	14
F1	1086	2014/9/14	20:02:19	33.7137	107.877	2159.59	2.4	11
F1	1087	2014/9/14	22:01:04	33.7137	107.877	2159.78	1.8	15
F1	1088	2014/9/15	00:01:29	33.7138	107.877	2164.04	3.4	20
F1	1089	2014/9/15	02:01:01	33.714	107.877	2164.28	3.2	10
F1	1090	2014/9/15	04:01:34	33.714	107.877	2180.9	2	15
F1	1092	2014/9/15	08:01:42	33.7141	107.879	2162.14	3	11
F1	1093	2014/9/15	10:01:11	33.7145	107.88	2069.91	4	12
F1	1094	2014/9/15	12:01:00	33.7145	107.88	2046.96	2.8	13
F1	1095	2014/9/15	14:02:03	33.7145	107.881	2037.03	3	13
F1	1096	2014/9/15	16:01:29	33.7148	107.882	2034.47	2.8	14
F1	1099	2014/9/15	22:02:29	33.7154	107.88	2073.72	2	18
F1	1101	2014/9/16	02:01:38	33.7153	107.879	2047.52	4.4	11
F1	1104	2014/9/16	08:01:00	33.7141	107.88	2079.82	4.8	12
F1	1105	2014/9/16	10:00:51	33.7139	107.88	2098.02	2	17
F1	1106	2014/9/16	12:01:52	33.7132	107.879	2096.6	8.6	13
F1	1107	2014/9/16	14:01:07	33.7124	107.88	2178.2	3	18
F1	1108	2014/9/16	16:02:18	33.7101	107.88	2098.37	3	13
F1	1109	2014/9/16	18:01:12	33.7097	107.881	2075.14	5.2	12
F1	1116	2014/9/17	08:01:48	33.7096	107.882	2055.14	4.4	13
F1	1117	2014/9/17	10:00:49	33.7099	107.882	2057.44	5	13
F1	1118	2014/9/17	12:00:22	33.7104	107.881	2094.9	3.4	13
F1	1119	2014/9/17	14:00:56	33.71	107.882	1999.49	5.6	14
F1	1120	2014/9/17	16:00:43	33.7092	107.883	2033.87	4.6	14
F1	1124	2014/9/18	00:00:49	33.711	107.884	1992.03	3.4	13
F1	1125	2014/9/18	02:01:29	33.7111	107.883	1993.3	2.8	14
F1	1128	2014/9/18	08:01:19	33.7116	107.884	1958.75	3.2	12
F1	1129	2014/9/18	10:00:59	33.713	107.885	1967.63	6.6	13
F1	1130	2014/9/18	12:01:48	33.713	107.885	1926.5	9.8	18
F1	1131	2014/9/18	14:01:47	33.713	107.885	1924	4	17
F1	1132	2014/9/18	16:01:30	33.7133	107.883	1924.01	4	15
F1	1133	2014/9/18	18:01:54	33.7138	107.881	1926.24	4.6	15
F1	1134	2014/9/18	20:00:55	33.7138	107.881	2070.25	2	19
F1	1135	2014/9/18	22:00:57	33.7139	107.881	2095.36	1.8	18
F1	1136	2014/9/19	00:01:20	33.714	107.881	2079.17	3.6	15
F1	1137	2014/9/19	02:02:52	33.7144	107.881	2073.93	3	18
F1	1138	2014/9/19	04:01:29	33.7142	107.881	2065.8	3.2	18
F1	1139	2014/9/19	06:01:01	33.714	107.881	2092.45	5	16
F1	1141	2014/9/19	10:01:19	33.7149	107.879	2108.11	3.8	15
F1	1142	2014/9/19	12:01:17	33.7151	107.878	2137.16	3	19
F1	1143	2014/9/19	14:00:59	33.7155	107.876	2149.84	3.8	18
F1	1145	2014/9/19	18:01:54	33.7174	107.874	2250.9	4.6	16
F1	1146	2014/9/19	20:02:07	33.7166	107.872	2254.3	2	17
F1	1147	2014/9/19	22:01:28	33.7166	107.872	2254.18	2	21
F1	1149	2014/9/20	02:01:59	33.7188	107.871	2253.52	4.2	11
F1	1151	2014/9/20	06:00:53	33.719	107.871	2300.23	3.6	17
F1	1152	2014/9/20	08:00:36	33.7196	107.872	2298.66	3.2	13
F1	1153	2014/9/20	10:01:02	33.7206	107.874	2273.33	3.2	16
F1	1155	2014/9/20	14:01:06	33.7201	107.871	2268.81	3.6	20
F1	1156	2014/9/20	16:00:59	33.7202	107.87	2294.18	2.2	18
F1	1157	2014/9/20	18:01:23	33.7219	107.87	2256.48	3	17
F1	1158	2014/9/20	20:01:07	33.7217	107.869	2203.42	4.2	17
F1	1160	2014/9/21	00:00:59	33.721	107.869	2241.69	4.4	17
F1	1161	2014/9/21	02:01:48	33.7214	107.87	2224.04	2.8	14
F1	1163	2014/9/21	06:01:01	33.7216	107.87	2213.81	2.8	16
F1	1164	2014/9/21	08:01:22	33.7233	107.871	2233.24	2.8	14
F1	1165	2014/9/21	10:00:50	33.7241	107.871	2185.99	2.8	15
F1	1166	2014/9/21	12:00:25	33.7246	107.871	2194.09	3.6	16
F1	1167	2014/9/21	14:01:19	33.7247	107.87	2205.7	3.4	19
F1	1168	2014/9/21	16:00:59	33.7244	107.871	2151.12	4.2	18
F1	1169	2014/9/21	18:01:00	33.7256	107.871	2133.94	4.6	16
F1	1171	2014/9/21	22:01:02	33.7249	107.87	2250.35	4.4	16
F1	1172	2014/9/22	00:01:05	33.7244	107.869	2248.97	3.8	14
F1	1174	2014/9/22	04:01:45	33.7241	107.869	2252.64	2.8	16
F1	1175	2014/9/22	06:00:59	33.7242	107.869	2269.5	3	20
F1	1176	2014/9/22	08:00:56	33.724	107.869	2251.83	6.4	13
F1	1177	2014/9/22	10:00:57	33.7236	107.871	2224.7	5.2	12
F1	1178	2014/9/22	12:00:48	33.7208	107.87	2223.75	5.4	13
F1	1179	2014/9/22	14:00:58	33.7211	107.87	2262.23	3.4	17
F1	1180	2014/9/22	16:01:50	33.7209	107.873	2228.4	5.4	13
F1	1181	2014/9/22	18:02:18	33.7208	107.873	2231.5	3.2	14
F1	1182	2014/9/22	20:00:31	33.7202	107.873	2271.02	3.4	16
F1	1183	2014/9/22	22:02:00	33.72	107.873	2269.54	2.8	19
F1	1185	2014/9/23	02:01:30	33.7209	107.872	2249.78	4.2	15
F1	1186	2014/9/23	04:00:59	33.721	107.872	2240.19	2.6	18
F1	1187	2014/9/23	06:01:18	33.7211	107.872	2240.36	3	16
F1	1188	2014/9/23	08:01:08	33.7224	107.873	2210.29	2.2	13
F1	1189	2014/9/23	10:00:59	33.7228	107.873	2164.3	2.6	13
F1	1190	2014/9/23	12:00:54	33.7242	107.873	2103.45	2.6	13
F1	1191	2014/9/23	14:02:07	33.7242	107.874	2103.33	3.4	14
F1	1192	2014/9/23	16:01:11	33.725	107.878	2122.62	4.8	11
F1	1193	2014/9/23	18:01:00	33.7252	107.88	2118.94	4.8	10
F1	1194	2014/9/23	20:02:00	33.7254	107.879	2121.29	2.2	13
F1	1195	2014/9/23	22:00:59	33.7254	107.879	2121.76	2.6	15
F1	1196	2014/9/24	00:00:47	33.7253	107.879	2134.82	3.4	15
F1	1197	2014/9/24	02:00:59	33.7253	107.879	2128.78	2.2	11
F1	1198	2014/9/24	04:01:06	33.7254	107.879	2124.54	3.8	13
F1	1199	2014/9/24	06:00:59	33.7254	107.879	2113.94	3	14
F1	1200	2014/9/24	08:01:24	33.7249	107.88	2115.65	6.4	11
F1	1201	2014/9/24	10:01:57	33.7254	107.88	2095.34	2	14
F1	1202	2014/9/24	12:01:00	33.7251	107.879	2095.4	2.4	14
F1	1203	2014/9/24	14:01:54	33.725	107.878	2090.23	2.4	14
F1	1204	2014/9/24	16:00:29	33.7236	107.878	2063.79	4.2	17
F1	1206	2014/9/24	20:00:58	33.7218	107.879	2073.12	2	19
F1	1207	2014/9/24	22:01:16	33.722	107.879	2111.82	3.2	20
F1	1208	2014/9/25	00:01:29	33.7219	107.879	2101.33	3.6	18
F1	1209	2014/9/25	02:01:34	33.7216	107.879	2103.5	2.6	17
F1	1210	2014/9/25	04:01:28	33.7216	107.879	2100.83	3.6	20
F1	1211	2014/9/25	06:01:00	33.7216	107.879	2098.67	3.8	19
F1	1212	2014/9/25	08:00:47	33.721	107.878	2071.28	3.4	12
F1	1213	2014/9/25	10:02:36	33.7202	107.877	2077.5	2.8	13
F1	1214	2014/9/25	12:01:00	33.7194	107.876	2167.85	5	15
F1	1217	2014/9/25	18:01:29	33.7171	107.876	2161.09	5.4	14
F1	1218	2014/9/25	20:01:00	33.714	107.878	2179.79	2	15
F1	1220	2014/9/26	00:00:48	33.7143	107.878	2170.66	6.8	13
F1	1221	2014/9/26	02:01:00	33.7143	107.878	2130.81	2.4	14
F1	1223	2014/9/26	06:00:55	33.715	107.878	2101.92	3.8	15
F1	1224	2014/9/26	08:01:17	33.714	107.879	2098.59	4.2	12
F1	1225	2014/9/26	10:00:54	33.7132	107.879	2124.43	1.6	17
F1	1226	2014/9/26	12:01:34	33.712	107.877	2114.26	2.6	16
F1	1227	2014/9/26	14:01:23	33.7121	107.878	2107.09	3	17
F1	1230	2014/9/26	20:01:24	33.7146	107.88	2054.07	3.6	17
F1	1235	2014/9/27	06:01:47	33.715	107.881	2033.05	9.2	17
F1	1236	2014/9/27	08:00:59	33.7166	107.876	2053.88	5.6	14
F1	1237	2014/9/27	10:01:23	33.7156	107.875	2202.39	2.2	16
F1	1238	2014/9/27	12:00:59	33.7157	107.874	2198.62	2.6	16
F1	1240	2014/9/27	16:02:58	33.7139	107.872	2182.79	4.2	13
F1	1242	2014/9/27	20:01:00	33.7144	107.875	2159.41	4	14
F1	1243	2014/9/27	22:00:59	33.7148	107.875	2145.32	5.6	17
F1	1244	2014/9/28	00:01:34	33.7147	107.875	2146.58	3.6	15
F1	1245	2014/9/28	02:01:51	33.7149	107.875	2200.36	6	14
F1	1247	2014/9/28	06:01:45	33.7151	107.875	2174.38	5.2	14
F1	1248	2014/9/28	08:00:57	33.7139	107.877	2144.08	4.6	12
F1	1250	2014/9/28	12:01:08	33.7134	107.877	2149.29	3.2	14
F1	1251	2014/9/28	14:00:59	33.7137	107.878	2161.23	3	16
F1	1252	2014/9/28	16:01:14	33.7149	107.878	2112.21	4.2	14
F1	1253	2014/9/28	18:01:30	33.7157	107.88	2055.04	5.4	13
F1	1255	2014/9/28	22:01:24	33.7151	107.879	2143.31	4.4	17
F1	1256	2014/9/29	00:01:47	33.7152	107.879	2126.78	7.2	17
F1	1257	2014/9/29	02:01:10	33.7149	107.879	2093.33	3.4	11
F1	1258	2014/9/29	04:01:54	33.7148	107.878	2128.62	2.8	10
F1	1259	2014/9/29	06:01:30	33.7149	107.878	2109.32	2.6	11
F1	1260	2014/9/29	08:01:22	33.716	107.877	2122.68	3.8	13
F1	1261	2014/9/29	10:00:44	33.7168	107.876	2125.39	2.2	17
F1	1262	2014/9/29	12:00:54	33.7169	107.876	2122.93	6.4	18
F1	1263	2014/9/29	14:00:54	33.719	107.877	2162.64	3.6	18
F1	1265	2014/9/29	18:01:20	33.7214	107.878	2114.91	2.4	16
F1	1267	2014/9/29	22:01:24	33.7214	107.879	2139.61	3.4	21
F1	1268	2014/9/30	00:01:07	33.7209	107.879	2095.68	4.6	17
F1	1269	2014/9/30	02:01:20	33.7206	107.879	2104.45	3.4	14
F1	1270	2014/9/30	04:02:27	33.7205	107.879	2097.1	5.6	19
F1	1271	2014/9/30	06:01:00	33.7208	107.879	2056.01	3	18
F1	1272	2014/9/30	08:00:54	33.721	107.879	2030.61	4	13
F1	1273	2014/9/30	10:00:47	33.7216	107.88	2083.5	2.2	16
F1	1274	2014/9/30	12:01:29	33.7219	107.879	2079.56	4.8	15
F1	1275	2014/9/30	14:01:24	33.7229	107.877	2080.39	4.2	13
F1	1276	2014/9/30	16:00:47	33.723	107.876	2217.46	4.4	13
F1	1277	2014/9/30	18:01:53	33.7052	107.851	2213.99	2.8	12
F1	1278	2014/9/30	20:00:53	33.7014	107.845	2447.96	2.6	11
F1	1279	2014/9/30	22:00:48	33.7014	107.845	2429.72	4.8	11
F1	1280	2014/10/1	00:00:53	33.7025	107.845	2455.05	5.4	11
F1	1281	2014/10/1	02:00:57	33.7025	107.843	2482.2	3.2	12
F1	1282	2014/10/1	04:01:29	33.7025	107.844	2478.03	5.4	13
F1	1283	2014/10/1	06:01:00	33.7024	107.844	2471.66	3.4	16
F1	1284	2014/10/1	08:00:54	33.7029	107.846	2414.35	1.8	11
F1	1285	2014/10/1	10:01:11	33.7028	107.848	2408.21	4.6	11
F1	1286	2014/10/1	12:01:03	33.7034	107.849	2333.38	2.4	14
F1	1287	2014/10/1	14:01:00	33.7025	107.85	2258.31	2	13
F1	1288	2014/10/1	16:00:42	33.7022	107.85	2278.49	3.6	13
F1	1290	2014/10/1	20:00:50	33.6975	107.859	2229.8	6.8	12
F1	1292	2014/10/2	00:00:50	33.6978	107.859	2253.47	2.4	11
F1	1295	2014/10/2	06:01:00	33.6963	107.858	2228.57	2.6	16
F1	1296	2014/10/2	08:00:54	33.6957	107.855	2181.38	4.8	10
F1	1297	2014/10/2	10:00:53	33.6969	107.854	2190.26	6.2	35
F1	1298	2014/10/2	12:00:47	33.6992	107.853	2195.18	4.8	20
F1	1300	2014/10/2	16:00:53	33.7044	107.848	2286.3	4.4	15
F1	1301	2014/10/2	18:01:14	33.7059	107.849	2285.98	2.6	15
F1	1302	2014/10/2	20:00:49	33.7056	107.849	2267.72	2.2	15
F1	1303	2014/10/2	22:00:48	33.7057	107.85	2250.41	5.2	13
F1	1304	2014/10/3	00:00:53	33.7053	107.851	2204.29	6.8	12
F1	1305	2014/10/3	02:01:42	33.7055	107.851	2196.28	2.8	11
F1	1306	2014/10/3	04:02:18	33.7054	107.851	2197.22	2	11
F1	1307	2014/10/3	06:00:47	33.7053	107.851	2183.92	2.2	11
F1	1308	2014/10/3	08:00:47	33.707	107.851	2243.73	2.2	12
F1	1309	2014/10/3	10:01:02	33.7076	107.851	2226.6	4.2	17
F1	1310	2014/10/3	12:00:53	33.7099	107.846	2242.28	5.8	17
F1	1311	2014/10/3	14:01:12	33.7097	107.846	2327	2.6	18
F1	1312	2014/10/3	16:01:00	33.7068	107.85	2273.28	5.6	16
F1	1313	2014/10/3	18:01:21	33.7071	107.851	2240.13	2.4	17
F1	1314	2014/10/3	20:01:02	33.7073	107.852	2197.96	2.8	16
F1	1315	2014/10/3	22:00:59	33.7074	107.851	2215.76	2.6	19
F1	1316	2014/10/4	00:01:00	33.7071	107.851	2223.16	3.2	18
F1	1317	2014/10/4	02:00:47	33.7068	107.852	2246.02	2.8	17
F1	1318	2014/10/4	04:00:55	33.7068	107.852	2249.56	2.2	17
F1	1319	2014/10/4	06:00:59	33.7067	107.852	2232.67	2	15
F1	1320	2014/10/4	08:00:47	33.707	107.85	2246.09	2.2	10
F1	1321	2014/10/4	10:00:49	33.7071	107.851	2239.22	1.8	12
F1	1322	2014/10/4	12:00:28	33.7072	107.851	2236.84	6.4	13
F1	1323	2014/10/4	14:01:44	33.7092	107.846	2314.96	4.6	13
F1	1324	2014/10/4	16:02:57	33.7059	107.839	2316.61	3.4	13
F1	1325	2014/10/4	18:01:45	33.7054	107.837	2312.14	4.6	10
F1	1327	2014/10/4	22:01:20	33.7059	107.837	2297.43	2.6	9
F1	1330	2014/10/5	04:00:54	33.7054	107.838	2312.34	2	8
F1	1331	2014/10/5	06:00:27	33.7053	107.838	2241.57	7.4	7
F1	1332	2014/10/5	08:00:59	33.7066	107.834	2222.98	3.4	8
F1	1333	2014/10/5	10:00:54	33.7022	107.837	2457.04	2.2	12
F1	1334	2014/10/5	12:01:18	33.7044	107.845	2430.9	6.6	15
F1	1335	2014/10/5	14:00:55	33.7055	107.847	2345	3	17
F1	1336	2014/10/5	16:00:36	33.7066	107.849	2355.47	8.2	14
F1	1337	2014/10/5	18:01:48	33.7089	107.845	2353.81	4.4	11
F1	1338	2014/10/5	20:01:12	33.7103	107.845	2384.48	2.4	11
F1	1339	2014/10/5	22:00:32	33.7103	107.845	2372.5	2.8	14
F1	1340	2014/10/6	00:01:00	33.71	107.846	2314.83	3.2	10
F1	1341	2014/10/6	02:00:48	33.7088	107.844	2415.6	2.6	9
F1	1342	2014/10/6	04:00:31	33.7089	107.844	2427.54	3.2	9
F1	1343	2014/10/6	06:01:03	33.7088	107.844	2420.15	6	9
F1	1344	2014/10/6	08:00:39	33.7081	107.844	2413.04	2.4	10
F1	1345	2014/10/6	10:01:17	33.7071	107.841	2380.77	6	12
F1	1347	2014/10/6	14:01:18	33.7055	107.837	2300.99	4.4	12
F1	1348	2014/10/6	16:01:00	33.7062	107.836	2264	3.4	12
F1	1350	2014/10/6	20:00:50	33.7094	107.835	2130.29	3.4	13
F1	1351	2014/10/6	22:00:49	33.7095	107.835	2154.38	2.6	13
F1	1352	2014/10/7	00:01:07	33.7094	107.835	2147.43	4.8	12
F1	1354	2014/10/7	04:00:55	33.71	107.835	2103.18	2.6	14
F1	1355	2014/10/7	06:00:53	33.7102	107.835	2088.8	5.2	13
F1	1356	2014/10/7	08:01:49	33.7118	107.836	2070.14	2	12
F1	1357	2014/10/7	10:01:00	33.7139	107.834	2081.1	2.8	16
F1	1358	2014/10/7	12:00:57	33.7146	107.835	2090.7	3.6	15
F1	1359	2014/10/7	14:02:10	33.7146	107.836	2028.98	3.8	14
F1	1360	2014/10/7	16:01:28	33.7148	107.836	2028.69	2.8	15
F1	1361	2014/10/7	18:01:10	33.7112	107.836	2075.27	4.2	14
F1	1362	2014/10/7	20:01:13	33.7104	107.836	2125.31	3	15
F1	1363	2014/10/7	22:00:43	33.7105	107.836	2145.22	3	16
F1	1364	2014/10/8	00:01:59	33.7104	107.835	2122.21	3.6	13
F1	1365	2014/10/8	02:02:12	33.7087	107.834	2139.04	3	12
F1	1366	2014/10/8	04:00:59	33.7082	107.834	2165.7	2.2	13
F1	1367	2014/10/8	06:00:53	33.7081	107.834	2161.42	4	13
F1	1368	2014/10/8	08:00:35	33.7103	107.835	2127.33	3	12
F1	1370	2014/10/8	12:01:48	33.7047	107.833	2275.55	3.2	15
F1	1371	2014/10/8	14:01:13	33.7037	107.834	2382.59	3.4	14
F1	1373	2014/10/8	18:01:23	33.7051	107.833	2241.8	5.8	13
F1	1374	2014/10/8	20:01:00	33.7066	107.833	2202.1	3.6	14
F1	1375	2014/10/8	22:01:01	33.7065	107.832	2206.07	3	14
F1	1376	2014/10/9	00:01:00	33.706	107.832	2223.2	3	14
F1	1377	2014/10/9	02:00:53	33.7057	107.831	2237.35	2.4	12
F1	1378	2014/10/9	04:01:05	33.7047	107.832	2284.04	2.8	12
F1	1379	2014/10/9	06:00:54	33.7048	107.832	2251.56	4.2	13
F1	1380	2014/10/9	08:00:47	33.7063	107.833	2226.64	3.4	12
F1	1382	2014/10/9	12:01:59	33.7092	107.831	2180.32	3.4	15
F1	1384	2014/10/9	16:01:44	33.7084	107.825	2300.82	1.8	14
F1	1385	2014/10/9	18:02:59	33.7086	107.829	2300.79	4	13
F1	1386	2014/10/9	20:01:52	33.7106	107.829	2298.66	3	16
F1	1387	2014/10/9	22:01:02	33.7106	107.829	2284.26	2.6	17
F1	1390	2014/10/10	04:01:48	33.7096	107.831	2144.59	2.6	14
F1	1391	2014/10/10	06:00:54	33.7095	107.831	2127.57	3.4	12
F1	1392	2014/10/10	08:01:20	33.7109	107.833	2129.96	6.2	11
F1	1393	2014/10/10	10:00:56	33.7106	107.832	2208.76	3.2	14
F1	1394	2014/10/10	12:01:35	33.7089	107.833	2147.25	4	16
F1	1399	2014/10/10	22:00:47	33.7047	107.837	2339.37	3	14
F1	1402	2014/10/11	04:01:48	33.7049	107.837	2341.27	2.6	11
F1	1403	2014/10/11	06:00:33	33.705	107.838	2306.7	5	15
F1	1404	2014/10/11	08:01:22	33.7048	107.837	2352.88	6.2	10
F1	1405	2014/10/11	10:00:31	33.7044	107.835	2378.06	8	9
F1	1411	2014/10/11	22:00:56	33.7036	107.83	2361.3	6.4	9
F1	1412	2014/10/12	00:01:18	33.7037	107.83	2347.32	3	7
F1	1413	2014/10/12	02:01:38	33.7034	107.829	2351.42	2.6	2
F1	1414	2014/10/12	04:01:12	33.7034	107.829	2343.21	3	6
F1	1415	2014/10/12	06:00:50	33.7033	107.829	2362.57	2.4	8
F1	1416	2014/10/12	08:00:34	33.7059	107.829	2440.16	5.2	2
F1	1417	2014/10/12	10:03:02	33.7094	107.827	2240.37	6.2	3
F1	1418	2014/10/12	12:01:17	33.7108	107.829	2217.16	2.2	4
F1	1420	2014/10/12	16:00:50	33.7118	107.83	2283.03	2	5
F1	1421	2014/10/12	18:00:29	33.711	107.831	2245.75	3.8	3
F1	1422	2014/10/12	20:01:12	33.7109	107.833	2227.15	4	5
F1	1423	2014/10/12	22:00:48	33.7108	107.832	2221.73	3.2	7
F1	1424	2014/10/13	00:00:30	33.7108	107.832	2182.77	4	7
F1	1427	2014/10/13	06:00:47	33.7095	107.834	2110.62	2.8	5
F1	1429	2014/10/13	10:01:00	33.7089	107.833	2123.29	7.8	6
F1	1430	2014/10/13	12:01:21	33.7112	107.831	2174.51	2.8	7
F1	1431	2014/10/13	14:01:29	33.7112	107.832	2178.87	5.8	9
F1	1434	2014/10/13	20:01:21	33.7126	107.831	2176.47	4.2	9
F1	1435	2014/10/13	22:00:55	33.7124	107.831	2198.32	4.4	9
F1	1436	2014/10/14	00:01:31	33.7126	107.831	2258.66	4.2	8
F1	1438	2014/10/14	04:01:17	33.7139	107.829	2273.34	3.4	5
F1	1439	2014/10/14	06:00:48	33.7139	107.829	2284.6	5.4	7
F1	1440	2014/10/14	08:00:50	33.7144	107.829	2331.78	6.2	8
F1	1441	2014/10/14	10:00:35	33.7139	107.831	2317.64	9.2	13
F1	1442	2014/10/14	12:01:47	33.7139	107.831	2318.62	5.2	16
F1	1443	2014/10/14	14:01:11	33.7129	107.832	2230.89	2.6	15
F1	1445	2014/10/14	18:01:23	33.7108	107.835	2169.32	5.4	9
F1	1446	2014/10/14	20:01:12	33.711	107.836	2166.61	4.2	12
F1	1447	2014/10/14	22:01:13	33.7103	107.836	2131.19	3.2	9
F1	1448	2014/10/15	00:01:53	33.7097	107.835	2130.77	4.4	7
F1	1449	2014/10/15	02:01:23	33.7085	107.836	2164.6	3.6	7
F1	1450	2014/10/15	04:01:00	33.708	107.836	2202.2	2.8	13
F1	1451	2014/10/15	06:00:36	33.7084	107.835	2182.03	4.8	11
F1	1452	2014/10/15	08:00:56	33.7085	107.836	2182.55	4.4	8
F1	1453	2014/10/15	10:02:26	33.7068	107.833	2195.81	3.6	10
F1	1455	2014/10/15	14:00:50	33.7032	107.83	2336.33	4.2	11
F1	1456	2014/10/15	16:01:24	33.7028	107.829	2359.22	3.8	10
F1	1457	2014/10/15	18:01:00	33.7035	107.829	2361.25	4	10
F1	1459	2014/10/15	22:01:02	33.7036	107.829	2385.35	3.2	17
F1	1460	2014/10/16	00:00:48	33.703	107.83	2372.1	3	8
F1	1461	2014/10/16	02:00:59	33.7033	107.829	2373.36	2.6	9
F1	1462	2014/10/16	04:01:00	33.7034	107.829	2350.15	3.6	10
F1	1463	2014/10/16	06:00:47	33.7033	107.829	2367.91	3.6	14
F1	1464	2014/10/16	08:01:52	33.7041	107.832	2305.77	2.8	8
F1	1465	2014/10/16	10:00:58	33.7049	107.833	2280.51	3.4	8
F1	1467	2014/10/16	14:01:44	33.7053	107.833	2282.53	5.6	8
F1	1468	2014/10/16	16:01:30	33.7055	107.832	2280.29	3.8	9
F1	1471	2014/10/16	22:00:51	33.704	107.83	2368.89	4.2	12
F1	1472	2014/10/17	00:01:37	33.7039	107.83	2362.97	2.8	9
F1	1474	2014/10/17	04:00:59	33.7019	107.83	2374.23	3	9
F1	1475	2014/10/17	06:01:29	33.7018	107.83	2376.79	3.4	10
F1	1476	2014/10/17	08:00:48	33.7039	107.831	2349.51	3	8
F1	1477	2014/10/17	10:01:11	33.7048	107.834	2325.93	9.8	11
F1	1479	2014/10/17	14:01:32	33.7053	107.834	2274.1	4.6	10
F1	1481	2014/10/17	18:01:54	33.7131	107.837	2074.25	3.6	11
F1	1482	2014/10/17	20:01:36	33.7145	107.839	2069.59	2	13
F1	1483	2014/10/17	22:01:17	33.7145	107.839	2066.02	2.6	14
F1	1484	2014/10/18	00:01:30	33.7146	107.839	2064.82	3	14
F1	1485	2014/10/18	02:01:29	33.7144	107.84	2038.78	2.8	10
F1	1486	2014/10/18	04:00:56	33.7141	107.84	2095.28	4.8	11
F1	1487	2014/10/18	06:00:29	33.7144	107.84	2108.15	5	15
F1	1488	2014/10/18	08:01:00	33.7117	107.845	2356.35	3.4	10
F1	1489	2014/10/18	10:01:55	33.7161	107.862	2136.91	5.6	11
F1	1490	2014/10/18	12:01:30	33.7066	107.859	2139.56	2.2	11
F1	1491	2014/10/18	14:00:59	33.7031	107.859	2171.85	2.2	13
F1	1493	2014/10/18	18:01:18	33.6999	107.862	2104.59	3.4	10
F1	1494	2014/10/18	20:00:55	33.6988	107.863	2103.05	3.8	13
F1	1495	2014/10/18	22:00:56	33.6992	107.863	2169.06	8	15
F1	1496	2014/10/19	00:00:48	33.6988	107.863	2159.88	2.6	18
F1	1497	2014/10/19	02:01:00	33.6991	107.863	2156.57	2.4	12
F1	1498	2014/10/19	04:01:48	33.6991	107.863	2148.52	3.4	16
F1	1499	2014/10/19	06:01:18	33.6989	107.863	2147.3	3	11
F1	1500	2014/10/19	08:00:49	33.6978	107.863	2124.28	5.8	10
F1	1501	2014/10/19	10:00:59	33.6961	107.863	2118.37	3	10
F1	1503	2014/10/19	14:00:54	33.6954	107.864	2120.24	4.2	15
F1	1505	2014/10/19	18:03:01	33.6953	107.868	2048.22	2.6	13
F1	1506	2014/10/19	20:00:59	33.696	107.865	2128.91	3.6	16
F1	1507	2014/10/19	22:01:18	33.6961	107.865	2148.24	2.2	16
F1	1508	2014/10/20	00:01:27	33.6962	107.865	2150.74	2.8	13
F1	1510	2014/10/20	04:00:55	33.697	107.864	2115.62	3.4	13
F1	1511	2014/10/20	06:00:49	33.6974	107.864	2102.06	2.2	11
F1	1512	2014/10/20	08:01:07	33.698	107.867	2092.68	5	9
F1	1513	2014/10/20	10:01:00	33.6976	107.869	2090.41	5.4	6
F1	1514	2014/10/20	12:01:50	33.6976	107.869	2082.32	5.4	9
F1	1515	2014/10/20	14:01:00	33.6984	107.872	1935.6	3.2	9
F1	1517	2014/10/20	18:01:29	33.6974	107.875	2052.48	3.4	10
F1	1518	2014/10/20	20:00:48	33.6975	107.875	2047.47	3.8	12
F1	1519	2014/10/20	22:01:49	33.6955	107.875	2022.25	2.8	9
F1	1520	2014/10/21	00:01:30	33.6955	107.874	2024.32	2.6	15
F1	1522	2014/10/21	04:01:02	33.696	107.873	2037.95	4.6	12
F1	1523	2014/10/21	06:00:47	33.696	107.873	2026.68	3.6	13
F1	1524	2014/10/21	08:00:56	33.6947	107.873	1999.94	2.2	10
F1	1525	2014/10/21	10:01:38	33.6937	107.874	2002.77	2.8	12
F1	1527	2014/10/21	14:01:29	33.6908	107.869	1997.16	4.4	17
F1	1528	2014/10/21	16:00:53	33.6916	107.867	1997	2.6	16
F1	1529	2014/10/21	18:01:31	33.6947	107.864	2018.54	4.6	12
F1	1530	2014/10/21	20:02:10	33.6954	107.864	2146.56	2.8	17
F1	1531	2014/10/21	22:01:27	33.6954	107.864	2145.54	8.6	16
F1	1532	2014/10/22	00:01:07	33.6953	107.864	2116.63	3.8	13
F1	1534	2014/10/22	04:01:47	33.6955	107.863	2143.98	3.8	14
F1	1535	2014/10/22	06:00:56	33.6954	107.863	2158.56	2.8	15
F1	1537	2014/10/22	10:01:29	33.696	107.86	2183.18	2.8	16
F1	1539	2014/10/22	14:01:17	33.6948	107.858	2132.69	7.2	14
F1	1540	2014/10/22	16:01:11	33.6963	107.858	2200.36	5.8	8
F1	1541	2014/10/22	18:01:09	33.6977	107.859	2206.94	2.4	7
F1	1542	2014/10/22	20:00:59	33.6975	107.86	2231.54	2.2	14
F1	1543	2014/10/22	22:00:38	33.6974	107.86	2240.65	2	14
F1	1544	2014/10/23	00:00:59	33.6974	107.86	2245.45	2.4	11
F1	1545	2014/10/23	02:01:08	33.6968	107.861	2242.15	3	8
F1	1546	2014/10/23	04:01:01	33.6969	107.861	2253.53	4.2	10
F1	1547	2014/10/23	06:00:45	33.6968	107.861	2241	3.8	13
F1	1548	2014/10/23	08:01:00	33.6966	107.86	2190.81	2.8	10
F1	1549	2014/10/23	10:01:46	33.6961	107.859	2184.57	2.4	17
F1	1551	2014/10/23	14:00:59	33.6954	107.859	2185.81	6.8	19
F1	1552	2014/10/23	16:01:20	33.6942	107.86	2177.11	3	14
F1	1553	2014/10/23	18:02:00	33.6936	107.859	2164.8	4	13
F1	1555	2014/10/23	22:02:18	33.6936	107.859	2129.85	2	14
F1	1556	2014/10/24	00:00:43	33.6936	107.859	2130.66	3.6	12
F1	1558	2014/10/24	04:01:39	33.6935	107.859	2125.78	3.8	11
F1	1559	2014/10/24	06:00:54	33.6936	107.859	2132.1	3	13
F1	1560	2014/10/24	08:01:22	33.6927	107.858	2121.53	5.6	10
F1	1561	2014/10/24	10:01:31	33.6952	107.856	2201.88	6	15
F1	1562	2014/10/24	12:01:14	33.6978	107.852	2308.06	2.2	20
F1	1564	2014/10/24	16:00:54	33.6966	107.849	2378.14	2.6	13
F1	1565	2014/10/24	18:01:00	33.6969	107.849	2379.74	5	11
F1	1566	2014/10/24	20:00:59	33.7025	107.855	2236.31	2.4	10
F1	1567	2014/10/24	22:01:00	33.7024	107.855	2246.2	4.6	11
F1	1569	2014/10/25	02:01:17	33.7039	107.854	2214.4	3.8	10
F1	1570	2014/10/25	04:00:56	33.7032	107.854	2207.71	5.6	9
F1	1571	2014/10/25	06:00:47	33.7033	107.854	2212.74	3.2	11
F1	1572	2014/10/25	08:00:59	33.7045	107.852	2195.61	2.6	7
F1	1573	2014/10/25	10:00:53	33.7047	107.851	2215.33	6.4	16
F1	1574	2014/10/25	12:00:57	33.7057	107.849	2265.94	3.2	19
F1	1575	2014/10/25	14:00:32	33.7057	107.85	2313.05	5.6	26
F1	1576	2014/10/25	16:01:17	33.7064	107.85	2287.03	5.8	19
F1	1577	2014/10/25	18:01:09	33.7075	107.849	2295.24	2.6	12
F1	1578	2014/10/25	20:01:22	33.7066	107.85	2295.96	1.8	13
F1	1579	2014/10/25	22:00:32	33.7066	107.85	2324.76	3.6	16
F1	1580	2014/10/26	00:01:29	33.7069	107.849	2360.96	7.6	12
F1	1581	2014/10/26	02:00:47	33.7066	107.849	2358.82	2.2	11
F1	1582	2014/10/26	04:01:00	33.7065	107.848	2355.99	3.6	11
F1	1583	2014/10/26	06:00:47	33.7064	107.848	2364.24	1.6	14
F1	1584	2014/10/26	08:00:53	33.7065	107.847	2353.95	2.6	13
F1	1585	2014/10/26	10:00:48	33.7086	107.845	2349.6	9.8	16
F1	1586	2014/10/26	12:01:48	33.7098	107.842	2341.66	2.6	13
F1	1587	2014/10/26	14:00:50	33.7093	107.842	2373.83	2.4	15
F1	1588	2014/10/26	16:00:57	33.7094	107.842	2374.57	1.8	12
F1	1589	2014/10/26	18:00:58	33.7089	107.841	2402.39	2.4	10
F1	1590	2014/10/26	20:00:54	33.7098	107.84	2372.17	3	16
F1	1592	2014/10/27	00:01:37	33.7084	107.839	2368.88	3.8	15
F1	1593	2014/10/27	02:01:00	33.7081	107.839	2291.93	3.6	13
F1	1594	2014/10/27	04:01:00	33.7081	107.839	2289	3	12
F1	1595	2014/10/27	06:00:56	33.7082	107.839	2264.49	3.4	13
F1	1596	2014/10/27	08:00:38	33.7102	107.836	2164.62	2.6	11
F1	1597	2014/10/27	10:01:48	33.7095	107.835	2141.44	3	10
F1	1598	2014/10/27	12:01:30	33.708	107.836	2169.98	4.4	10
F1	1599	2014/10/27	14:00:58	33.7079	107.835	2165.96	3.2	12
F1	1601	2014/10/27	18:01:14	33.7032	107.829	2335.93	3	9
F1	1603	2014/10/27	22:00:59	33.7034	107.829	2373.02	2.4	9
F1	1604	2014/10/28	00:01:19	33.7036	107.83	2367.04	3.8	9
F1	1605	2014/10/28	02:01:12	33.7036	107.83	2378.85	3	10
F1	1606	2014/10/28	04:01:00	33.7035	107.83	2370.55	5.6	10
F1	1607	2014/10/28	06:00:47	33.7035	107.83	2359.1	2.8	13
F1	1608	2014/10/28	08:01:23	33.7046	107.832	2263.88	3.2	8
F1	1609	2014/10/28	10:01:13	33.7042	107.835	2350.01	3	8
F1	1610	2014/10/28	12:01:00	33.7037	107.834	2324.81	4.6	9
F1	1611	2014/10/28	14:01:23	33.7037	107.834	2333.22	2.4	8
F1	1612	2014/10/28	16:01:02	33.7028	107.834	2402.26	3.2	8
F1	1613	2014/10/28	18:00:53	33.7029	107.837	2406.74	3.6	7
F1	1614	2014/10/28	20:00:54	33.7039	107.837	2380.84	3.6	9
F1	1615	2014/10/28	22:00:59	33.7041	107.837	2401.16	7	8
F1	1618	2014/10/29	04:00:50	33.7043	107.837	2349.49	6	9
F1	1619	2014/10/29	06:00:51	33.7043	107.837	2370.42	3.2	10
F1	1621	2014/10/29	10:01:14	33.7059	107.838	2316.13	3.2	8
F1	1622	2014/10/29	12:01:00	33.7063	107.838	2272.97	4.6	8
F1	1623	2014/10/29	14:00:53	33.7065	107.837	2274.59	5.2	10
F1	1626	2014/10/29	20:01:25	33.7071	107.837	2224.76	3.4	14
F1	1628	2014/10/30	00:01:00	33.7068	107.837	2244.51	2	14
F1	1629	2014/10/30	02:00:50	33.7067	107.837	2259.3	6.6	9
F1	1630	2014/10/30	04:00:47	33.7066	107.837	2252.44	3.8	9
F1	1631	2014/10/30	06:00:47	33.7065	107.837	2261.21	2.4	8
F1	1634	2014/10/30	12:01:47	33.7055	107.838	2270.34	4.8	8
F1	1635	2014/10/30	14:00:47	33.7059	107.839	2298.39	4.6	11
F1	1636	2014/10/30	16:01:24	33.7052	107.839	2314.33	2.4	9
F1	1637	2014/10/30	18:01:39	33.7033	107.84	2315.16	3	9
F1	1638	2014/10/30	20:00:30	33.7035	107.84	2455.87	3.4	9
F1	1639	2014/10/30	22:01:13	33.7031	107.841	2475.36	2.6	8
F1	1640	2014/10/31	00:01:57	33.703	107.841	2480.78	2.2	14
F1	1642	2014/10/31	04:00:59	33.7029	107.84	2444.28	7.4	13
F1	1643	2014/10/31	06:01:13	33.703	107.84	2493.15	2.2	15
F1	1644	2014/10/31	08:01:06	33.7032	107.839	2462.62	3	6
F1	1646	2014/10/31	12:00:59	33.7037	107.838	2378.98	4.8	7
F1	1647	2014/10/31	14:01:00	33.7037	107.837	2382.45	5.2	6
F1	1648	2014/10/31	16:01:17	33.7047	107.836	2366.32	5	6
F1	1649	2014/10/31	18:01:20	33.7043	107.835	2349.57	3	6
F1	1651	2014/10/31	22:00:53	33.7045	107.834	2328.04	2	6
F1	1653	2014/11/1	02:00:55	33.7051	107.834	2282.98	2.4	4
F1	1654	2014/11/1	04:00:49	33.7052	107.833	2246.83	5	3
F1	1655	2014/11/1	06:00:54	33.7052	107.833	2247.62	2.6	3
F1	1657	2014/11/1	10:02:11	33.7061	107.832	2235.71	3.4	2
F1	1658	2014/11/1	12:00:45	33.7065	107.833	2188.57	3.2	2
F1	1661	2014/11/1	18:01:34	33.7109	107.832	2105.89	2.8	2
F1	1665	2014/11/2	02:01:30	33.712	107.833	2173.65	2.8	1
F1	1667	2014/11/2	06:00:56	33.7121	107.833	2153.41	3.6	4
F1	1668	2014/11/2	08:00:47	33.7123	107.833	2157.04	1.8	2
F1	1669	2014/11/2	10:01:07	33.7127	107.834	2150.42	4.4	2
F1	1670	2014/11/2	12:00:54	33.7119	107.834	2113.7	4.8	6
F1	1671	2014/11/2	14:01:17	33.7119	107.834	2137.51	5	8
F1	1672	2014/11/2	16:01:53	33.7127	107.835	2128.64	4.6	5
F1	1674	2014/11/2	20:01:00	33.7118	107.836	2083.03	3.8	4
F1	1675	2014/11/2	22:00:46	33.7111	107.836	2145.18	6	3
F1	1676	2014/11/3	00:01:51	33.7105	107.835	2119.28	2.6	1
F1	1679	2014/11/3	06:02:59	33.7099	107.835	2120.53	4.8	4
F1	1680	2014/11/3	08:00:57	33.7118	107.836	2068.7	3.8	2
F1	1681	2014/11/3	10:00:59	33.7148	107.835	2072.06	2.6	6
F1	1684	2014/11/3	16:00:56	33.7122	107.838	2175.71	4.6	10
F1	1685	2014/11/3	18:00:48	33.712	107.839	2196.92	2.8	6
F1	1686	2014/11/3	20:00:47	33.7118	107.839	2219	3	4
F1	1687	2014/11/3	22:01:00	33.7119	107.839	2231.11	2.4	4
F1	1689	2014/11/4	02:01:55	33.7114	107.839	2230.27	2.8	11
F1	1690	2014/11/4	04:00:59	33.7114	107.839	2229.75	6.4	9
F1	1691	2014/11/4	06:00:51	33.7114	107.839	2247.37	3	8
F1	1692	2014/11/4	08:00:47	33.7113	107.839	2244.04	5	6
F1	1694	2014/11/4	12:01:31	33.7112	107.845	2324.4	4.6	12
F1	1695	2014/11/4	14:00:47	33.7111	107.845	2363.76	2.4	14
F1	1696	2014/11/4	16:00:40	33.7099	107.844	2375.86	2.8	12
F1	1698	2014/11/4	20:00:54	33.7089	107.842	2383.64	2.6	6
F1	1699	2014/11/4	22:01:00	33.709	107.842	2419.22	1.8	3
F1	1700	2014/11/5	00:01:08	33.7088	107.841	2409.46	1.8	3
F1	1701	2014/11/5	02:00:59	33.7088	107.841	2455.96	3.6	6
F1	1702	2014/11/5	04:01:52	33.7089	107.841	2451.11	6	8
F1	1703	2014/11/5	06:01:19	33.7088	107.841	2418.69	8.6	5
F1	1704	2014/11/5	08:00:47	33.71	107.842	2364.12	5	2
F1	1705	2014/11/5	10:01:18	33.7095	107.844	2388.75	3.4	6
F1	1706	2014/11/5	12:00:59	33.7094	107.845	2378.9	2.4	8
F1	1707	2014/11/5	14:01:20	33.709	107.845	2380.09	4.2	9
F1	1708	2014/11/5	16:00:59	33.7095	107.844	2387.45	7.2	9
F1	1709	2014/11/5	18:01:18	33.7084	107.844	2390.25	3.4	6
F1	1710	2014/11/5	20:00:51	33.7083	107.844	2411.35	2.2	6
F1	1711	2014/11/5	22:01:00	33.7084	107.844	2388.03	2.2	8
F1	1712	2014/11/6	00:00:53	33.7082	107.844	2421.97	3.6	4
F1	1713	2014/11/6	02:00:54	33.7083	107.844	2411.25	2	5
F1	1714	2014/11/6	04:00:47	33.7082	107.844	2410.09	6.6	11
F1	1715	2014/11/6	06:00:55	33.7082	107.844	2427.4	2.6	9
F1	1716	2014/11/6	08:00:38	33.7079	107.844	2375.79	3.4	6
F1	1717	2014/11/6	10:00:54	33.7079	107.845	2407.26	3.4	10
F1	1718	2014/11/6	12:01:05	33.7077	107.846	2407.54	5.8	11
F1	1719	2014/11/6	14:01:00	33.7081	107.846	2341.24	3.2	13
F1	1720	2014/11/6	16:00:59	33.7084	107.848	2292.99	4.2	9
F1	1721	2014/11/6	18:01:15	33.7069	107.849	2329.78	2	6
F1	1722	2014/11/6	20:00:54	33.7069	107.849	2336.95	2.4	10
F1	1723	2014/11/6	22:00:48	33.7068	107.849	2347.54	2.8	8
F1	1724	2014/11/7	00:01:25	33.7066	107.849	2356.12	3.6	6
F1	1725	2014/11/7	02:01:30	33.7066	107.848	2348.55	3	9
F1	1726	2014/11/7	04:01:03	33.7065	107.848	2346.34	3.8	6
F1	1727	2014/11/7	06:00:50	33.7065	107.849	2352.16	4.8	8
F1	1728	2014/11/7	08:00:45	33.7066	107.849	2335.5	4	5
F1	1729	2014/11/7	10:00:59	33.7069	107.849	2345.78	2.4	7
F1	1730	2014/11/7	12:00:58	33.7063	107.85	2291.29	3.2	4
F1	1731	2014/11/7	14:00:59	33.7066	107.851	2268.41	2.8	5
F1	1732	2014/11/7	16:01:11	33.7071	107.853	2181.93	2.8	5
F1	1733	2014/11/7	18:01:51	33.7069	107.854	2179.5	2.8	6
F1	1734	2014/11/7	20:00:57	33.7069	107.854	2176.67	3	7
F1	1735	2014/11/7	22:00:45	33.7067	107.854	2160.54	4.8	8
F1	1736	2014/11/8	00:01:23	33.7069	107.854	2166.51	2.2	4
F1	1737	2014/11/8	02:01:00	33.707	107.855	2146.95	2.8	4
F1	1738	2014/11/8	04:01:11	33.7069	107.855	2164.49	4.8	7
F1	1739	2014/11/8	06:01:23	33.7069	107.855	2163.59	2.4	5
F1	1740	2014/11/8	08:00:50	33.7071	107.855	2137.99	4	5
F1	1741	2014/11/8	10:01:00	33.7071	107.855	2146.83	2.4	5
F1	1743	2014/11/8	14:00:29	33.7067	107.855	2148.84	6.6	6
F1	1746	2014/11/8	20:01:28	33.7067	107.856	2124.24	2.8	5
F1	1747	2014/11/8	22:00:59	33.7067	107.855	2105.29	3.2	7
F1	1748	2014/11/9	00:01:24	33.707	107.855	2149.03	2.4	7
F1	1750	2014/11/9	04:01:19	33.7071	107.855	2138.2	3.8	7
F1	1751	2014/11/9	06:00:49	33.7071	107.855	2137.54	2.8	14
F1	1752	2014/11/9	08:00:45	33.7073	107.855	2125.26	6.6	6
F1	1753	2014/11/9	10:01:40	33.7074	107.855	2124.93	3.2	4
F1	1754	2014/11/9	12:01:17	33.7072	107.856	2115.02	3.2	5
F1	1755	2014/11/9	14:00:59	33.7069	107.855	2133.52	4.8	8
F1	1756	2014/11/9	16:00:40	33.7067	107.855	2122.6	2.4	6
F1	1757	2014/11/9	18:01:08	33.707	107.855	2151.36	3.2	7
F1	1758	2014/11/9	20:00:47	33.7069	107.855	2147.93	2.4	6
F1	1759	2014/11/9	22:00:59	33.7069	107.855	2145.92	2.8	12
F1	1761	2014/11/10	02:01:26	33.7072	107.853	2157.77	2.8	6
F1	1762	2014/11/10	04:00:59	33.7071	107.853	2176.04	3.8	5
F1	1763	2014/11/10	06:00:49	33.7071	107.853	2197.05	4.8	7
F1	1764	2014/11/10	08:00:51	33.7068	107.853	2175.58	3.2	5
F1	1765	2014/11/10	10:00:59	33.7065	107.854	2170.35	2.6	5
F1	1766	2014/11/10	12:01:23	33.7058	107.853	2112.38	3.8	6
F1	1767	2014/11/10	14:00:52	33.7051	107.852	2218.86	4.6	6
F1	1768	2014/11/10	16:00:48	33.705	107.85	2216.99	2.2	5
F1	1769	2014/11/10	18:00:42	33.7041	107.85	2270.55	3.4	4
F1	1770	2014/11/10	20:00:50	33.7041	107.85	2288.74	2.4	7
F1	1771	2014/11/10	22:00:53	33.7041	107.85	2285.7	2.8	10
F1	1772	2014/11/11	00:00:55	33.7039	107.85	2302.7	4.2	6
F1	1774	2014/11/11	04:00:59	33.7039	107.85	2296.02	2	8
F1	1775	2014/11/11	06:00:53	33.7039	107.85	2298.71	2.6	6
F1	1776	2014/11/11	08:00:42	33.7039	107.849	2305.07	3.4	4
F1	1777	2014/11/11	10:01:59	33.7038	107.85	2322.03	2.6	3
F1	1778	2014/11/11	12:00:59	33.7037	107.85	2319.79	4.4	9
F1	1779	2014/11/11	14:00:56	33.7039	107.85	2312.92	4.4	8
F1	1780	2014/11/11	16:01:19	33.7029	107.851	2285.43	2.8	7
F1	1781	2014/11/11	18:00:54	33.702	107.849	2286.52	2.8	4
F1	1782	2014/11/11	20:00:50	33.7017	107.85	2293.05	3	3
F1	1783	2014/11/11	22:00:47	33.7017	107.85	2290.17	3.2	3
F1	1784	2014/11/12	00:00:59	33.7024	107.85	2311.89	3	4
F1	1785	2014/11/12	02:01:20	33.7034	107.85	2285.09	2.8	2
F1	1786	2014/11/12	04:00:48	33.7036	107.85	2286.7	5.6	6
F1	1787	2014/11/12	06:01:00	33.7036	107.85	2287.07	5.4	8
F1	1788	2014/11/12	08:00:48	33.7034	107.851	2257.7	4.8	2
F1	1789	2014/11/12	10:01:02	33.7037	107.853	2191.63	3	3
F1	1790	2014/11/12	12:00:50	33.7049	107.853	2141.83	7.6	5
F1	1791	2014/11/12	14:01:30	33.7047	107.852	2155.45	2.6	7
F1	1792	2014/11/12	16:00:59	33.7052	107.85	2224	4	5
F1	1793	2014/11/12	18:01:17	33.7042	107.85	2256.39	4	5
F1	1794	2014/11/12	20:00:48	33.7041	107.85	2286.26	3.6	12
F1	1795	2014/11/12	22:00:55	33.704	107.85	2288.08	3.2	8
F1	1796	2014/11/13	00:00:59	33.704	107.85	2303.01	3.2	10
F1	1797	2014/11/13	02:01:17	33.7033	107.849	2332.56	3	2
F1	1798	2014/11/13	04:00:48	33.703	107.848	2334.4	3	2
F1	1799	2014/11/13	06:00:30	33.7031	107.848	2345.98	3.4	3
F1	1800	2014/11/13	08:00:47	33.7026	107.848	2343.35	4.4	1
F1	1801	2014/11/13	10:01:29	33.7015	107.847	2404.38	3	4
F1	1802	2014/11/13	12:00:49	33.7011	107.847	2421.66	1.6	5
F1	1803	2014/11/13	14:00:51	33.7007	107.847	2445.82	2.8	5
F1	1804	2014/11/13	16:00:50	33.7005	107.847	2472.55	2.2	5
F1	1805	2014/11/13	18:00:50	33.7026	107.844	2457.74	4	2
F1	1806	2014/11/13	20:00:47	33.7027	107.844	2487.7	2.2	6
F1	1807	2014/11/13	22:00:53	33.7027	107.844	2484.01	2.4	9
F1	1808	2014/11/14	00:00:47	33.7028	107.844	2479.55	4.4	6
F1	1809	2014/11/14	02:00:55	33.7029	107.844	2480.97	3.4	5
F1	1810	2014/11/14	04:01:00	33.7028	107.844	2489.49	2.8	5
F1	1811	2014/11/14	06:00:47	33.7029	107.844	2490.61	5	4
F1	1812	2014/11/14	08:00:50	33.7026	107.844	2482.96	4	1
F1	1813	2014/11/14	10:00:32	33.702	107.844	2478.76	3	2
F1	1814	2014/11/14	12:00:53	33.7014	107.844	2493.01	5.6	2
F1	1815	2014/11/14	14:01:00	33.7015	107.845	2469.53	3.2	3
F1	1816	2014/11/14	16:02:59	33.7019	107.846	2468.47	3.4	3
F1	1817	2014/11/14	18:01:29	33.7018	107.847	2462.86	3.4	3
F1	1818	2014/11/14	20:00:47	33.7019	107.847	2417.7	2.4	8
F1	1819	2014/11/14	22:00:29	33.7019	107.847	2391.09	2.8	5
F1	1820	2014/11/15	00:00:48	33.7019	107.847	2399.68	2.8	6
F1	1821	2014/11/15	02:01:00	33.7023	107.847	2382.93	3	2
F1	1822	2014/11/15	04:00:54	33.7022	107.848	2372.08	2.8	7
F1	1823	2014/11/15	06:00:52	33.7022	107.848	2372.42	3.4	5
F1	1824	2014/11/15	08:00:55	33.7036	107.85	2353.37	2.6	2
F1	1825	2014/11/15	10:00:58	33.704	107.851	2291.03	3.6	1
F1	1826	2014/11/15	12:00:31	33.7043	107.851	2229.74	2.4	2
F1	1827	2014/11/15	14:01:59	33.7046	107.851	2229.26	4.6	4
F1	1828	2014/11/15	16:00:53	33.7056	107.851	2193.54	4.2	3
F1	1830	2014/11/15	20:00:59	33.7073	107.853	2184.75	2.8	7
F1	1831	2014/11/15	22:00:59	33.7072	107.853	2212.64	4.4	6
F1	1832	2014/11/16	00:01:08	33.7073	107.853	2188.49	2.6	3
F1	1833	2014/11/16	02:00:56	33.7074	107.853	2204.55	2.2	2
F1	1834	2014/11/16	04:00:32	33.7074	107.853	2196.68	3.6	3
F1	1835	2014/11/16	06:00:31	33.7073	107.853	2159.38	6.6	4
F1	1836	2014/11/16	08:00:59	33.7075	107.853	2192.2	2.8	4
F1	1837	2014/11/16	10:01:00	33.7075	107.853	2191.52	4.8	6
F1	1838	2014/11/16	12:00:53	33.7074	107.853	2189.8	2.6	22
F1	1839	2014/11/16	14:01:10	33.7075	107.852	2192.87	3	9
F1	1840	2014/11/16	16:00:53	33.7069	107.852	2204.57	4.2	7
F1	1841	2014/11/16	18:01:47	33.7066	107.851	2222.66	3.6	6
F1	1842	2014/11/16	20:00:47	33.7066	107.85	2297.85	2.4	6
F1	1843	2014/11/16	22:00:40	33.7066	107.85	2288.99	3	6
F1	1844	2014/11/17	00:01:29	33.7066	107.85	2313.4	2.6	5
F1	1845	2014/11/17	02:01:23	33.7066	107.85	2305.74	2	4
F1	1846	2014/11/17	04:00:29	33.7065	107.85	2315.48	2.6	4
F1	1847	2014/11/17	06:00:53	33.7065	107.85	2308.26	1.6	6
F1	1848	2014/11/17	08:00:43	33.7074	107.849	2285.51	3.4	3
F1	1849	2014/11/17	10:01:27	33.7071	107.849	2289.36	2.2	5
F1	1850	2014/11/17	12:00:56	33.7094	107.841	2420.06	3.8	5
F1	1851	2014/11/17	14:01:04	33.7097	107.841	2377.8	3.6	9
F1	1853	2014/11/17	18:02:59	33.7088	107.842	2408.98	3.4	2
F1	1854	2014/11/17	20:00:43	33.7089	107.841	2440.52	2	6
F1	1855	2014/11/17	22:01:30	33.709	107.841	2437.11	2.4	3
F1	1858	2014/11/18	04:00:42	33.708	107.839	2334.19	3	2
F1	1859	2014/11/18	06:00:48	33.708	107.839	2301.41	3.6	2
F1	1860	2014/11/18	08:01:18	33.7097	107.838	2293.09	2.4	1
F1	1861	2014/11/18	10:00:59	33.7096	107.837	2242.03	2.2	4
F1	1862	2014/11/18	12:01:01	33.7103	107.836	2154.36	5.6	4
F1	1863	2014/11/18	14:00:54	33.7101	107.835	2142.61	2.2	5
F1	1864	2014/11/18	16:03:00	33.7065	107.837	2169.24	3	5
F1	1865	2014/11/18	18:01:24	33.7059	107.838	2305.11	3	3
F1	1866	2014/11/18	20:01:00	33.7064	107.838	2320.82	3	8
F1	1867	2014/11/18	22:00:54	33.7063	107.838	2322.75	4.4	8
F1	1869	2014/11/19	02:01:24	33.7064	107.838	2337.75	3.2	2
F1	1870	2014/11/19	04:01:00	33.7063	107.838	2337.73	4	6
F1	1871	2014/11/19	06:01:00	33.7064	107.838	2336.51	3.4	4
F1	1872	2014/11/19	08:01:00	33.706	107.838	2326	3.4	3
F1	1873	2014/11/19	10:01:05	33.705	107.837	2288.23	2.2	2
F1	1874	2014/11/19	12:00:59	33.7055	107.837	2319.37	3.8	9
F1	1876	2014/11/19	16:01:18	33.7046	107.836	2369.32	3	2
F1	1877	2014/11/19	18:01:00	33.7042	107.836	2374.91	3	3
F1	1878	2014/11/19	20:01:00	33.7043	107.836	2389.17	3	5
F1	1879	2014/11/19	22:00:47	33.7042	107.836	2389.73	1.8	8
F1	1880	2014/11/20	00:01:30	33.7042	107.836	2387.9	3.6	5
F1	1881	2014/11/20	02:01:01	33.7042	107.836	2394.27	2.4	7
F1	1882	2014/11/20	04:00:45	33.7042	107.836	2402.1	3.2	6
F1	1883	2014/11/20	06:01:03	33.7041	107.836	2355.75	5	5
F1	1884	2014/11/20	08:00:51	33.7041	107.836	2400.04	2	2
F1	1885	2014/11/20	10:00:59	33.7041	107.835	2387.3	2.2	3
F1	1886	2014/11/20	12:00:53	33.7038	107.834	2372.33	5.2	3
F1	1887	2014/11/20	14:01:44	33.7038	107.834	2364.22	3	4
F1	1890	2014/11/20	20:00:54	33.7041	107.83	2336.15	4.6	6
F1	1891	2014/11/20	22:00:54	33.704	107.83	2335.24	2.2	9
F1	1892	2014/11/21	00:01:36	33.7041	107.83	2337.51	3.8	7
F1	1894	2014/11/21	04:00:49	33.7041	107.83	2349.79	2	7
F1	1895	2014/11/21	06:00:29	33.7041	107.83	2342.42	8.4	7
F1	1896	2014/11/21	08:00:56	33.7041	107.83	2344.23	3.2	5
F1	1897	2014/11/21	10:00:45	33.7046	107.834	2276.71	3.4	5
F1	1898	2014/11/21	12:01:59	33.7046	107.834	2316.02	3.8	6
F1	1899	2014/11/21	14:00:55	33.7054	107.834	2239.16	6	5
F1	1900	2014/11/21	16:01:30	33.7043	107.83	2312.57	2.8	5
F1	1902	2014/11/21	20:00:50	33.7041	107.83	2341.49	2.8	15
F1	1903	2014/11/21	22:00:38	33.704	107.83	2340.7	2.6	9
F1	1904	2014/11/22	00:02:01	33.7041	107.83	2346	2.6	8
F1	1905	2014/11/22	02:01:00	33.704	107.83	2354.41	2.6	8
F1	1906	2014/11/22	04:01:13	33.704	107.83	2353.08	2.8	11
F1	1907	2014/11/22	06:00:59	33.704	107.83	2348.3	3.4	11
F1	1908	2014/11/22	08:01:18	33.7031	107.829	2342.61	2.8	4
F1	1909	2014/11/22	10:01:20	33.7026	107.829	2357.05	2	3
F1	1910	2014/11/22	12:00:59	33.7022	107.83	2388.32	2.4	3
F1	1911	2014/11/22	14:01:29	33.7016	107.83	2379.29	3.8	3
F1	1913	2014/11/22	18:01:31	33.7022	107.831	2340.67	4.4	3
F1	1914	2014/11/22	20:01:48	33.7022	107.83	2352.4	2.4	4
F1	1915	2014/11/22	22:00:57	33.7023	107.83	2367.78	2.2	6
F1	1917	2014/11/23	02:01:19	33.7027	107.83	2396	2.8	3
F1	1918	2014/11/23	04:00:59	33.7029	107.83	2362.86	2.8	5
F1	1919	2014/11/23	06:00:41	33.7031	107.83	2361.69	5.6	7
F1	1921	2014/11/23	10:01:29	33.7039	107.829	2377.68	3.2	3
F1	1922	2014/11/23	12:00:45	33.704	107.83	2332.21	4.2	3
F1	1923	2014/11/23	14:00:53	33.7039	107.831	2299.85	2.4	2
F1	1924	2014/11/23	16:01:59	33.7051	107.833	2273.22	3	2
F1	1925	2014/11/23	18:02:32	33.7055	107.833	2257.45	3	2
F1	1926	2014/11/23	20:00:47	33.7054	107.833	2249.35	9.6	3
F1	1927	2014/11/23	22:01:29	33.7054	107.833	2253.58	4.2	2
F1	1929	2014/11/24	02:01:30	33.705	107.834	2253.91	4.4	2
F1	1932	2014/11/24	08:02:18	33.705	107.833	2272.57	2.6	2
F1	1933	2014/11/24	10:01:00	33.7059	107.834	2241.96	2.6	2
F1	1934	2014/11/24	12:00:48	33.7055	107.834	2272.53	3.4	2
F1	1935	2014/11/24	14:01:40	33.7053	107.834	2251.06	7	2
F1	1936	2014/11/24	16:00:54	33.7057	107.833	2230.89	3.4	1
F1	1937	2014/11/24	18:00:59	33.7047	107.832	2238.66	4.2	1
F1	1938	2014/11/24	20:01:18	33.7044	107.833	2296.19	2.4	2
F1	1939	2014/11/24	22:02:10	33.7042	107.833	2295.18	6.6	3
F1	1940	2014/11/25	00:01:10	33.7044	107.833	2307.62	3.8	2
F1	1942	2014/11/25	04:01:03	33.7048	107.833	2289.86	3.4	2
F1	1943	2014/11/25	06:00:59	33.7049	107.834	2272.3	5.4	4
F1	1944	2014/11/25	08:01:53	33.7049	107.834	2291.78	2.8	2
F1	1945	2014/11/25	10:01:00	33.7044	107.835	2327.11	4.2	2
F1	1946	2014/11/25	12:01:23	33.7047	107.836	2331.66	4.2	4
F1	1947	2014/11/25	14:00:59	33.7041	107.836	2375.06	4.2	3
F1	1948	2014/11/25	16:01:03	33.7042	107.835	2379.24	3.2	3
F1	1949	2014/11/25	18:01:34	33.7042	107.835	2372.61	3.2	1
F1	1951	2014/11/25	22:01:46	33.7043	107.835	2375.57	5.8	4
F1	1954	2014/11/26	04:01:02	33.7043	107.835	2360.16	3.8	4
F1	1955	2014/11/26	06:02:17	33.7044	107.835	2352.94	4.4	6
F1	1956	2014/11/26	08:01:51	33.7042	107.835	2357.97	2.8	3
F1	1958	2014/11/26	12:01:17	33.7048	107.835	2329.84	2.8	4
F1	1959	2014/11/26	14:00:59	33.7048	107.834	2325.51	8.4	3
F1	1961	2014/11/26	18:01:42	33.7066	107.833	2286.7	3.8	3
F1	1962	2014/11/26	20:00:59	33.7068	107.833	2221.61	7.8	4
F1	1966	2014/11/27	04:00:55	33.7064	107.833	2223.79	2.4	2
F1	1967	2014/11/27	06:00:41	33.7065	107.834	2217.82	5.4	4
F1	1970	2014/11/27	12:00:49	33.7063	107.833	2214.14	4	3
F1	1971	2014/11/27	14:00:30	33.7071	107.833	2188.09	4.6	2
F1	1972	2014/11/27	16:01:44	33.7079	107.834	2160.65	3.6	1
F1	1974	2014/11/27	20:00:59	33.7082	107.833	2186.11	6.4	3
F1	1978	2014/11/28	04:00:53	33.7082	107.832	2179.35	8	5
F1	1979	2014/11/28	06:01:07	33.7084	107.833	2189.95	5.6	7
F1	1980	2014/11/28	08:00:29	33.7082	107.832	2168.08	6.6	4
F1	1981	2014/11/28	10:01:00	33.7082	107.833	2193.26	4.2	5
F1	1984	2014/11/28	16:02:15	33.7061	107.834	2209.05	3	3
F1	1985	2014/11/28	18:01:59	33.7054	107.832	2231.04	3.4	3
F1	1986	2014/11/28	20:00:58	33.7054	107.832	2222.35	2.4	5
F1	1987	2014/11/28	22:01:17	33.7053	107.832	2224.7	3.4	5
F1	1989	2014/11/29	02:02:30	33.7048	107.833	2252.41	8.8	3
F1	1990	2014/11/29	04:01:50	33.7043	107.833	2249.07	7.2	7
F1	1991	2014/11/29	06:00:55	33.7049	107.833	2238.03	4.4	7
F1	1992	2014/11/29	08:01:50	33.705	107.833	2252.2	2.8	4
F1	1993	2014/11/29	10:01:13	33.7055	107.832	2273.52	4.2	5
F1	1994	2014/11/29	12:00:47	33.7056	107.831	2242.79	4.4	8
F1	1995	2014/11/29	14:01:30	33.7061	107.832	2244.67	4.6	5
F1	1996	2014/11/29	16:00:59	33.7059	107.833	2217.44	3	4
F1	1997	2014/11/29	18:00:53	33.706	107.834	2231.57	2.8	3
F1	1998	2014/11/29	20:00:58	33.7057	107.834	2241.03	2.2	4
F1	1999	2014/11/29	22:00:59	33.7057	107.834	2243.79	4	5
F1	2000	2014/11/30	00:00:49	33.7056	107.833	2250.59	3	3
F1	2001	2014/11/30	02:02:00	33.705	107.834	2245.9	5	2
F1	2003	2014/11/30	06:01:00	33.7051	107.834	2248.06	3.8	3
F1	2005	2014/11/30	10:01:24	33.7057	107.834	2200.77	4.6	-2
F1	2006	2014/11/30	12:00:47	33.7054	107.833	2248.6	2.8	0
F1	2007	2014/11/30	14:01:01	33.7055	107.834	2248.63	4.2	0
F1	2008	2014/11/30	16:00:47	33.7058	107.834	2252.7	2.6	-1
F1	2009	2014/11/30	18:00:59	33.7045	107.835	2306.02	3.2	-2
F1	2010	2014/11/30	20:01:45	33.7042	107.835	2370.37	2	3
F1	2013	2014/12/1	02:00:47	33.7039	107.835	2375.63	6.4	-1
F1	2017	2014/12/1	10:01:05	33.7046	107.836	2372.85	3	1
F1	2018	2014/12/1	12:01:17	33.7048	107.836	2361.9	4	2
F1	2019	2014/12/1	14:01:30	33.7048	107.837	2313.47	4.8	1
F1	2021	2014/12/1	18:01:14	33.7065	107.838	2317.32	2.8	2
F1	2022	2014/12/1	20:00:59	33.7063	107.839	2353.21	2.6	3
F1	2023	2014/12/1	22:00:53	33.7064	107.839	2344.71	2.4	5
F1	2024	2014/12/2	00:01:09	33.7064	107.839	2345.58	2.4	4
F1	2025	2014/12/2	02:01:32	33.7061	107.839	2339.59	6.6	1
F1	2026	2014/12/2	04:00:53	33.7061	107.839	2365.37	2.6	2
F1	2027	2014/12/2	06:00:59	33.7061	107.839	2349.81	4	4
F1	2029	2014/12/2	10:00:47	33.7057	107.838	2306.72	4.6	1
F1	2030	2014/12/2	12:01:02	33.7056	107.837	2289.44	2.4	2
F1	2031	2014/12/2	14:00:59	33.7056	107.837	2286.96	4.2	2
F1	2032	2014/12/2	16:01:29	33.7062	107.837	2283.27	3.2	2
F1	2033	2014/12/2	18:00:29	33.7064	107.838	2294.5	6.2	2
F1	2034	2014/12/2	20:00:58	33.7065	107.838	2319.71	3	5
F1	2035	2014/12/2	22:01:19	33.7065	107.838	2306.05	2.6	10
F1	2036	2014/12/3	00:01:02	33.7065	107.838	2312.37	2	7
F1	2037	2014/12/3	02:00:54	33.7059	107.838	2286.32	6.6	-1
F1	2038	2014/12/3	04:00:49	33.7057	107.837	2297.94	2.4	-2
F1	2039	2014/12/3	06:00:36	33.7061	107.838	2276.4	6.8	-2
F1	2042	2014/12/3	12:00:54	33.7062	107.835	2287.44	2.4	3
F1	2043	2014/12/3	14:00:58	33.7058	107.835	2282.02	2.6	1
F1	2044	2014/12/3	16:01:00	33.7053	107.834	2260.82	3.2	1
F1	2045	2014/12/3	18:00:48	33.7035	107.83	2318.89	3	-3
F1	2046	2014/12/3	20:00:56	33.7041	107.83	2340.83	2.8	-3
F1	2047	2014/12/3	22:00:54	33.7041	107.83	2342.43	2.4	1
F1	2049	2014/12/4	02:01:30	33.7041	107.83	2334.92	7	-3
F1	2050	2014/12/4	04:00:43	33.7041	107.83	2329.62	4.4	1
F1	2051	2014/12/4	06:00:59	33.7042	107.83	2327.35	7	1
F1	2052	2014/12/4	08:02:24	33.7042	107.83	2327.15	3	1
F1	2053	2014/12/4	10:01:15	33.7043	107.83	2309.2	3.2	2
F1	2054	2014/12/4	12:01:01	33.7027	107.829	2404.57	4	4
F1	2055	2014/12/4	14:00:54	33.7021	107.828	2406.71	4.2	3
F1	2056	2014/12/4	16:01:29	33.7024	107.828	2404.59	2.8	0
F1	2057	2014/12/4	18:01:00	33.7036	107.827	2435.86	2.8	0
F1	2058	2014/12/4	20:01:02	33.7037	107.827	2436.94	2.4	8
F1	2059	2014/12/4	22:00:54	33.7038	107.828	2462.83	2.4	6
F1	2061	2014/12/5	02:00:49	33.7051	107.828	2425.33	2.2	0
F1	2062	2014/12/5	04:00:34	33.7052	107.828	2439.16	2	5
F1	2063	2014/12/5	06:01:00	33.7052	107.828	2428.86	3.8	3
F1	2064	2014/12/5	08:00:53	33.7056	107.828	2421.33	3.4	1
F1	2065	2014/12/5	10:01:18	33.7057	107.828	2420.9	2.2	14
F1	2066	2014/12/5	12:00:54	33.7069	107.828	2373.75	3.8	3
F1	2067	2014/12/5	14:00:59	33.7081	107.826	2292.18	5.6	1
F1	2068	2014/12/5	16:00:59	33.7083	107.824	2310.14	2.8	1
F1	2069	2014/12/5	18:00:53	33.7098	107.824	2328.79	4.8	2
F1	2071	2014/12/5	22:01:58	33.7099	107.824	2333.23	2.6	5
F1	2073	2014/12/6	02:01:54	33.7088	107.825	2313.38	5.6	2
F1	2074	2014/12/6	04:00:49	33.7088	107.826	2304.51	3.2	2
F1	2075	2014/12/6	06:00:47	33.7091	107.826	2261.16	3	4
F1	2076	2014/12/6	08:01:38	33.71	107.825	2271.47	2.8	2
F1	2077	2014/12/6	10:01:48	33.7101	107.825	2285.15	3	3
F1	2078	2014/12/6	12:01:45	33.7092	107.826	2273.26	4	2
F1	2079	2014/12/6	14:01:17	33.7091	107.826	2256.58	4.6	1
F1	2080	2014/12/6	16:01:16	33.709	107.824	2307.86	4.2	-1
F1	2081	2014/12/6	18:01:03	33.7101	107.824	2307.02	4.6	-1
F1	2083	2014/12/6	22:01:40	33.7099	107.824	2307.48	2.6	2
F1	2085	2014/12/7	02:01:40	33.7099	107.825	2340.54	5	0
F1	2086	2014/12/7	04:01:02	33.71	107.825	2361.05	3.8	2
F1	2087	2014/12/7	06:01:49	33.71	107.824	2334.83	4	5
F1	2088	2014/12/7	08:01:30	33.7102	107.825	2347.29	3.2	2
F1	2089	2014/12/7	10:01:07	33.7101	107.825	2308.33	4	1
F1	2090	2014/12/7	12:00:59	33.71	107.825	2308.07	4.2	20
F1	2091	2014/12/7	14:00:49	33.7083	107.826	2299.13	3.8	1
F1	2092	2014/12/7	16:01:18	33.7089	107.824	2321.41	4	3
F1	2093	2014/12/7	18:01:23	33.7097	107.824	2336.32	3	3
F1	2095	2014/12/7	22:01:19	33.7099	107.824	2327.8	2.6	4
F1	2097	2014/12/8	02:00:50	33.7101	107.825	2343.47	4.4	1
F1	2098	2014/12/8	04:00:48	33.71	107.825	2347.53	2.8	0
F1	2099	2014/12/8	06:01:13	33.7102	107.825	2345.1	3.8	2
F1	2100	2014/12/8	08:00:48	33.7101	107.825	2352.37	3.2	2
F1	2101	2014/12/8	10:00:53	33.7102	107.825	2330.16	2.8	1
F1	2102	2014/12/8	12:00:48	33.7101	107.825	2330.43	2.4	-1
F1	2103	2014/12/8	14:01:14	33.7085	107.826	2329.84	6.8	-1
F1	2104	2014/12/8	16:01:34	33.7087	107.826	2316.72	3.4	-1
F1	2105	2014/12/8	18:01:41	33.7114	107.828	2303.31	3	1
F1	2109	2014/12/9	02:00:55	33.7115	107.829	2271.74	2.8	2
F1	2110	2014/12/9	04:01:18	33.7116	107.829	2300.1	4.8	4
F1	2111	2014/12/9	06:01:00	33.7116	107.829	2294.04	7.6	3
F1	2112	2014/12/9	08:01:06	33.7117	107.829	2295.39	3.2	3
F1	2113	2014/12/9	10:00:48	33.712	107.829	2296.9	3.8	2
F1	2114	2014/12/9	12:00:58	33.712	107.829	2311.95	2	-1
F1	2115	2014/12/9	14:00:29	33.711	107.829	2247.7	5	-3
F1	2116	2014/12/9	16:01:17	33.7093	107.827	2246.92	3.8	-3
F1	2117	2014/12/9	18:00:54	33.7085	107.825	2269.91	2.6	-2
F1	2121	2014/12/10	02:00:59	33.7102	107.825	2342.34	5.4	-3
F1	2122	2014/12/10	04:00:45	33.7102	107.824	2354.62	5	-7
F1	2123	2014/12/10	06:00:57	33.7103	107.824	2351.75	2.8	-4
F1	2125	2014/12/10	10:00:59	33.7102	107.825	2313.01	4	-5
F1	2126	2014/12/10	12:00:47	33.7088	107.826	2288.7	2.6	-3
F1	2127	2014/12/10	14:00:48	33.7085	107.827	2286.24	3.8	-2
F1	2129	2014/12/10	18:00:54	33.7124	107.828	2305.03	3.6	-3
F1	2131	2014/12/10	22:01:10	33.7122	107.828	2317.72	4	1
F1	2132	2014/12/11	00:02:55	33.7123	107.828	2321.77	2.4	2
F1	2136	2014/12/11	08:01:53	33.7123	107.828	2323.23	2.6	-4
F1	2137	2014/12/11	10:01:18	33.7122	107.829	2299.7	4.2	-5
F1	2138	2014/12/11	12:01:17	33.7103	107.832	2271.17	2	-2
F1	2139	2014/12/11	14:00:53	33.7078	107.834	2178.31	5.8	-2
F1	2140	2014/12/11	16:01:30	33.7078	107.835	2186.77	4	-1
F1	2141	2014/12/11	18:01:06	33.7074	107.834	2212.45	2.6	-4
F1	2142	2014/12/11	20:01:02	33.7074	107.834	2212.8	3.6	-3
F1	2143	2014/12/11	22:01:22	33.7073	107.835	2213.1	2.4	-3
F1	2145	2014/12/12	02:01:29	33.7071	107.835	2209.68	5.6	1
F1	2146	2014/12/12	04:00:54	33.7055	107.834	2289.47	6	-7
F1	2147	2014/12/12	06:01:02	33.7057	107.835	2280.34	4.2	-2
F1	2148	2014/12/12	08:00:54	33.7057	107.835	2275.1	2.8	-2
F1	2149	2014/12/12	10:00:53	33.7059	107.835	2276.44	5.4	-5
F1	2150	2014/12/12	12:01:11	33.7041	107.834	2278.03	2.4	-4
F1	2151	2014/12/12	14:01:00	33.7041	107.836	2391.71	5	2
F1	2152	2014/12/12	16:01:30	33.7045	107.836	2383.86	2.4	-2
F1	2153	2014/12/12	18:02:32	33.7048	107.836	2376.33	2.4	-3
F1	2154	2014/12/12	20:01:30	33.7047	107.836	2360.94	3.2	3
F1	2155	2014/12/12	22:01:54	33.7048	107.836	2363.45	2.6	3
F1	2157	2014/12/13	02:00:48	33.7052	107.836	2355.7	3	-1
F1	2158	2014/12/13	04:01:23	33.7055	107.836	2340.79	4	1
F1	2159	2014/12/13	06:01:00	33.7054	107.836	2341.19	9.4	2
F1	2161	2014/12/13	10:01:17	33.7063	107.839	2377.91	5.4	-1
F1	2162	2014/12/13	12:01:17	33.7064	107.839	2372.02	5.6	4
F1	2163	2014/12/13	14:00:59	33.7063	107.839	2377.01	5.4	5
F1	2164	2014/12/13	16:02:24	33.7058	107.839	2386.59	3.4	13
F1	2165	2014/12/13	18:00:56	33.7058	107.838	2300.66	2	0
F1	2166	2014/12/13	20:01:00	33.7063	107.838	2306.58	3	7
F1	2168	2014/12/14	00:01:20	33.7064	107.838	2350.36	3.8	1
F1	2169	2014/12/14	02:00:42	33.7065	107.838	2344.8	3	1
F1	2170	2014/12/14	04:00:49	33.7059	107.838	2299.59	2.8	-4
F1	2171	2014/12/14	06:01:02	33.7061	107.838	2299.9	4.2	-1
F1	2172	2014/12/14	08:00:53	33.7058	107.838	2298.55	2.8	-1
F1	2173	2014/12/14	10:00:54	33.7055	107.836	2306.67	4.4	0
F1	2174	2014/12/14	12:00:50	33.7057	107.836	2334.26	2.8	2
F1	2175	2014/12/14	14:00:48	33.7058	107.837	2313.25	4	1
F1	2176	2014/12/14	16:00:54	33.7058	107.837	2280.29	3.6	0
F1	2177	2014/12/14	18:00:53	33.7063	107.839	2289.23	2.8	1
F1	2178	2014/12/14	20:01:00	33.7061	107.839	2363.97	3.8	3
F1	2179	2014/12/14	22:00:55	33.7061	107.839	2344.91	5.8	6
F1	2180	2014/12/15	00:00:59	33.7062	107.839	2349.63	7.8	2
F1	2181	2014/12/15	02:00:47	33.7063	107.839	2351.21	2.6	-2
F1	2182	2014/12/15	04:00:59	33.7064	107.839	2349.8	3.4	-1
F1	2183	2014/12/15	06:00:59	33.7063	107.839	2371.53	4.2	2
F1	2184	2014/12/15	08:01:00	33.7065	107.839	2367.48	2.8	-4
F1	2185	2014/12/15	10:01:24	33.7063	107.838	2367.74	4	-4
F1	2186	2014/12/15	12:01:00	33.7049	107.837	2349.39	2.8	-5
F1	2187	2014/12/15	14:00:59	33.7046	107.838	2335.15	3.6	-3
F1	2188	2014/12/15	16:01:00	33.705	107.838	2330.5	3.8	-4
F1	2189	2014/12/15	18:01:29	33.706	107.839	2330.05	2.8	-7
F1	2192	2014/12/16	00:00:48	33.7059	107.839	2379.87	4	-1
F1	2193	2014/12/16	02:00:38	33.7061	107.84	2403.92	3.6	-4
F1	2194	2014/12/16	04:00:56	33.7062	107.84	2403.42	2.8	0
F1	2195	2014/12/16	06:00:35	33.7062	107.84	2415.42	3	-1
F1	2196	2014/12/16	08:01:00	33.7063	107.84	2420.28	3.8	-2
F1	2197	2014/12/16	10:00:59	33.7071	107.841	2408.07	3.6	-5
F1	2198	2014/12/16	12:00:38	33.7072	107.842	2442.2	2.2	3
F1	2199	2014/12/16	14:01:00	33.7072	107.842	2427.35	5.2	12
F1	2200	2014/12/16	16:00:59	33.7073	107.843	2405.11	2.6	0
F1	2201	2014/12/16	18:01:00	33.7086	107.844	2427.1	2.8	-3
F1	2202	2014/12/16	20:00:50	33.7081	107.842	2472.16	2	0
F1	2203	2014/12/16	22:01:07	33.708	107.843	2475.17	2.6	3
F1	2204	2014/12/17	00:01:00	33.708	107.843	2460.3	2.4	0
F1	2205	2014/12/17	02:00:33	33.7078	107.842	2472.45	3.8	-1
F1	2206	2014/12/17	04:00:31	33.7079	107.842	2452.44	6.6	0
F1	2207	2014/12/17	06:00:53	33.7079	107.842	2460.11	2	-1
F1	2208	2014/12/17	08:00:55	33.7079	107.842	2462.55	2.4	-2
F1	2209	2014/12/17	10:00:34	33.7086	107.844	2401.03	4.4	4
F1	2210	2014/12/17	12:00:54	33.7082	107.844	2410.75	7.2	16
F1	2211	2014/12/17	14:01:03	33.7076	107.845	2378.97	4.8	9
F1	2212	2014/12/17	16:02:00	33.707	107.846	2343.68	3	3
F1	2213	2014/12/17	18:00:47	33.7063	107.847	2379.51	2.2	1
F1	2214	2014/12/17	20:00:56	33.7063	107.848	2395.06	3	2
F1	2215	2014/12/17	22:01:30	33.7064	107.848	2386.51	3.2	7
F1	2216	2014/12/18	00:01:29	33.7064	107.848	2345.34	3.2	7
F1	2217	2014/12/18	02:00:59	33.7064	107.848	2343.48	3.6	4
F1	2218	2014/12/18	04:00:59	33.7064	107.848	2354.65	3.2	4
F1	2219	2014/12/18	06:01:29	33.7063	107.848	2352.02	2.8	8
F1	2220	2014/12/18	08:00:59	33.7063	107.848	2358.4	4	2
F1	2221	2014/12/18	10:00:47	33.7058	107.848	2356.77	3.6	6
F1	2222	2014/12/18	12:00:57	33.7052	107.848	2345.05	3.8	4
F1	2223	2014/12/18	14:00:54	33.7032	107.848	2342.79	5.2	1
F1	2224	2014/12/18	16:00:54	33.7032	107.849	2323.24	2.4	0
F1	2225	2014/12/18	18:01:05	33.7036	107.85	2333.77	2.6	-1
F1	2226	2014/12/18	20:01:50	33.7034	107.849	2330.59	2.8	6
F1	2227	2014/12/18	22:01:25	33.7036	107.85	2300.58	3	3
F1	2228	2014/12/19	00:00:59	33.7036	107.85	2290.75	3.8	5
F1	2229	2014/12/19	02:00:47	33.7035	107.85	2304.09	3.4	2
F1	2230	2014/12/19	04:00:59	33.7036	107.85	2297.96	3.6	3
F1	2231	2014/12/19	06:00:53	33.7037	107.85	2303.94	2.4	4
F1	2232	2014/12/19	08:01:00	33.7036	107.85	2292	2.2	1
F1	2233	2014/12/19	10:00:48	33.703	107.85	2257.68	4.2	5
F1	2234	2014/12/19	12:01:23	33.7033	107.85	2272.2	4.2	17
F1	2235	2014/12/19	14:01:17	33.7036	107.852	2271.89	6.4	4
F1	2236	2014/12/19	16:01:34	33.7042	107.852	2268.5	3.2	3
F1	2237	2014/12/19	18:01:09	33.704	107.854	2205.39	4	1
F1	2238	2014/12/19	20:00:53	33.7036	107.854	2214.81	2.6	2
F1	2239	2014/12/19	22:00:59	33.7032	107.854	2221.61	8.4	0
F1	2240	2014/12/20	00:01:00	33.7027	107.854	2242.12	3.2	1
F1	2241	2014/12/20	02:00:44	33.7024	107.854	2248.53	2	1
F1	2242	2014/12/20	04:00:47	33.7024	107.854	2224.41	3.4	-1
F1	2243	2014/12/20	06:00:47	33.7024	107.854	2234.4	3	1
F1	2244	2014/12/20	08:00:53	33.7024	107.854	2229.21	5.2	0
F1	2245	2014/12/20	10:00:49	33.7025	107.854	2256.25	1.4	2
F1	2246	2014/12/20	12:00:47	33.7032	107.855	2246.86	3	-1
F1	2247	2014/12/20	14:01:30	33.7039	107.856	2157.61	4.2	2
F1	2248	2014/12/20	16:01:46	33.7044	107.857	2159.68	4.6	3
F1	2249	2014/12/20	18:02:29	33.7045	107.858	2171.81	3.4	-1
F1	2250	2014/12/20	20:01:00	33.7046	107.858	2168.67	2.6	3
F1	2251	2014/12/20	22:00:48	33.7046	107.858	2176.87	3.6	5
F1	2252	2014/12/21	00:00:59	33.7046	107.858	2180.06	2.4	0
F1	2253	2014/12/21	02:00:48	33.7051	107.858	2179.82	3.8	-4
F1	2254	2014/12/21	04:00:31	33.7054	107.858	2158.11	3.6	-5
F1	2255	2014/12/21	06:00:56	33.7053	107.858	2167.64	2.6	-2
F1	2256	2014/12/21	08:00:48	33.705	107.858	2183.89	2	-7
F1	2257	2014/12/21	10:00:47	33.705	107.858	2178.12	4.6	10
F1	2258	2014/12/21	12:00:54	33.7046	107.858	2176.76	2.6	15
F1	2259	2014/12/21	14:01:01	33.7046	107.857	2146.15	3	1
F1	2261	2014/12/21	18:00:50	33.7019	107.86	2230.1	2	-2
F1	2262	2014/12/21	20:00:42	33.7018	107.86	2228.25	2.6	0
F1	2263	2014/12/21	22:00:56	33.7019	107.86	2238.9	2.4	4
F1	2264	2014/12/22	00:00:41	33.702	107.86	2221.45	3.6	-1
F1	2265	2014/12/22	02:00:59	33.7021	107.86	2219.52	2.6	-1
F1	2266	2014/12/22	04:00:41	33.7023	107.86	2213.98	4.8	1
F1	2267	2014/12/22	06:01:01	33.7022	107.861	2204.35	4.2	2
F1	2268	2014/12/22	08:00:56	33.7024	107.86	2202.32	2.2	-1
F1	2269	2014/12/22	10:01:00	33.7023	107.86	2203.65	2.2	0
F1	2270	2014/12/22	12:01:11	33.7025	107.86	2214.24	2.4	1
F1	2271	2014/12/22	14:01:00	33.7027	107.861	2187	3.6	1
F1	2272	2014/12/22	16:01:06	33.7034	107.86	2149	3	2
F1	2273	2014/12/22	18:00:40	33.706	107.861	2047.85	4.8	2
F1	2275	2014/12/22	22:02:00	33.7062	107.862	2053.51	3.4	6
F1	2276	2014/12/23	00:01:00	33.7064	107.862	2051.41	3.6	4
F1	2277	2014/12/23	02:00:59	33.7063	107.862	2073.49	2.4	4
F1	2278	2014/12/23	04:01:00	33.7063	107.862	2072.35	3.8	7
F1	2279	2014/12/23	06:00:54	33.7065	107.861	2086.11	2	4
F1	2280	2014/12/23	08:00:59	33.7066	107.861	2101.13	3.4	3
F1	2281	2014/12/23	10:00:53	33.7068	107.861	2108.31	3.6	4
F1	2282	2014/12/23	12:01:00	33.7071	107.861	2099.27	2.6	5
F1	2283	2014/12/23	14:00:53	33.7074	107.86	2128.39	2.6	7
F1	2284	2014/12/23	16:01:23	33.7066	107.859	2128.45	3.2	7
F1	2286	2014/12/23	20:01:16	33.7073	107.86	2163.89	3.4	8
F1	2287	2014/12/23	22:01:17	33.7072	107.862	2108.13	2.6	4
F1	2288	2014/12/24	00:01:01	33.7073	107.862	2104.22	3.8	7
F1	2289	2014/12/24	02:01:18	33.7073	107.862	2102.83	6.2	3
F1	2290	2014/12/24	04:01:17	33.7073	107.862	2087.92	4.6	6
F1	2291	2014/12/24	06:01:39	33.7074	107.862	2094.46	4	6
F1	2292	2014/12/24	08:00:55	33.7075	107.862	2091.05	2.6	3
F1	2293	2014/12/24	10:01:02	33.7098	107.86	2092.38	3	0
F1	2294	2014/12/24	12:01:02	33.7095	107.86	2051.53	5	5
F1	2295	2014/12/24	14:01:56	33.7048	107.856	2110	3.2	6
F1	2297	2014/12/24	18:00:55	33.7019	107.855	2237.72	2.4	2
F1	2298	2014/12/24	20:01:00	33.7021	107.854	2266.38	2.8	4
F1	2299	2014/12/24	22:00:48	33.7022	107.854	2257.2	2.6	8
F1	2300	2014/12/25	00:01:00	33.7022	107.854	2250.4	2.4	1
F1	2301	2014/12/25	02:00:48	33.7023	107.854	2261.85	2.8	1
F1	2302	2014/12/25	04:01:00	33.7024	107.854	2246.01	4.4	4
F1	2303	2014/12/25	06:01:00	33.7025	107.854	2258.41	3.4	5
F1	2304	2014/12/25	08:00:59	33.7021	107.854	2213.49	2.6	2
F1	2305	2014/12/25	10:00:55	33.7019	107.854	2220.33	4.2	0
F1	2306	2014/12/25	12:01:06	33.7022	107.854	2211.11	5.4	2
F1	2307	2014/12/25	14:00:58	33.7025	107.853	2206.69	3.2	1
F1	2308	2014/12/25	16:00:59	33.7031	107.853	2184.21	3.8	1
F1	2310	2014/12/25	20:00:54	33.7043	107.854	2185.37	3	1
F1	2311	2014/12/25	22:00:38	33.7043	107.854	2188.4	2.2	1
F1	2312	2014/12/26	00:00:48	33.7043	107.854	2187.72	3.2	4
F1	2313	2014/12/26	02:01:02	33.7049	107.855	2184.27	2.4	-1
F1	2314	2014/12/26	04:00:50	33.7049	107.855	2169.28	2.2	1
F1	2315	2014/12/26	06:00:47	33.7048	107.855	2142.04	7	2
F1	2316	2014/12/26	08:00:59	33.705	107.855	2153.57	3.4	2
F1	2317	2014/12/26	10:00:59	33.705	107.854	2150.05	4.4	1
F1	2318	2014/12/26	12:00:59	33.7052	107.855	2149.43	3	2
F1	2319	2014/12/26	14:01:07	33.7053	107.855	2130.57	2.8	2
F1	2321	2014/12/26	18:00:59	33.708	107.854	2127.19	2.8	2
F1	2322	2014/12/26	20:01:10	33.7067	107.855	2136.65	3	4
F1	2323	2014/12/26	22:01:24	33.7067	107.855	2137.81	3.6	6
F1	2324	2014/12/27	00:00:59	33.7067	107.855	2142.2	3	9
F1	2325	2014/12/27	02:01:29	33.7067	107.855	2140.79	2.2	2
F1	2326	2014/12/27	04:01:12	33.7067	107.855	2120.19	5.4	3
F1	2328	2014/12/27	08:00:59	33.7069	107.855	2123.81	3.6	1
F1	2330	2014/12/27	12:00:48	33.706	107.853	2150.37	2.6	4
F1	2331	2014/12/27	14:00:31	33.7052	107.853	2142.62	4.4	3
F1	2333	2014/12/27	18:01:00	33.7045	107.855	2198.9	6.2	0
F1	2334	2014/12/27	20:00:56	33.7044	107.854	2196.36	2.2	1
F1	2335	2014/12/27	22:00:45	33.7045	107.854	2201.56	2	0
F1	2336	2014/12/28	00:01:02	33.7042	107.854	2194.86	4.2	3
F1	2337	2014/12/28	02:00:53	33.7038	107.854	2201.84	2.4	0
F1	2338	2014/12/28	04:01:07	33.7036	107.854	2185.27	2.4	2
F1	2340	2014/12/28	08:01:00	33.7039	107.854	2183.74	2	2
F1	2343	2014/12/28	14:01:31	33.7042	107.856	2182.57	2.4	6
F1	2344	2014/12/28	16:01:30	33.7037	107.857	2180.54	2.8	13
F1	2345	2014/12/28	18:00:50	33.7046	107.858	2186.84	2.6	4
F1	2346	2014/12/28	20:00:50	33.7047	107.858	2187.31	3.4	9
F1	2347	2014/12/28	22:01:02	33.7046	107.858	2175.84	2.6	9
F1	2348	2014/12/29	00:01:19	33.7045	107.858	2185.69	2.4	10
F1	2349	2014/12/29	02:00:54	33.705	107.858	2180.69	2.4	5
F1	2350	2014/12/29	04:00:52	33.7052	107.858	2170.59	3.2	3
F1	2351	2014/12/29	06:01:00	33.705	107.858	2183.08	3	6
F1	2352	2014/12/29	08:00:50	33.705	107.858	2152.12	3.4	2
F1	2353	2014/12/29	10:00:33	33.7038	107.858	2205.93	4.8	2
F1	2354	2014/12/29	12:01:02	33.7026	107.858	2267.31	5	7
F1	2355	2014/12/29	14:00:59	33.7026	107.858	2214.12	2.4	17
F1	2356	2014/12/29	16:01:29	33.7022	107.859	2235.27	3.2	6
F1	2357	2014/12/29	18:01:04	33.7024	107.861	2205.81	6.2	3
F1	2358	2014/12/29	20:01:04	33.7023	107.861	2200.62	3.2	7
F1	2360	2014/12/30	00:01:38	33.7024	107.861	2201.1	5	4
F1	2361	2014/12/30	02:00:48	33.7024	107.861	2201.11	3	3
F1	2362	2014/12/30	04:00:48	33.7024	107.861	2190	4	3
F1	2363	2014/12/30	06:00:48	33.7024	107.861	2195.44	2.6	9
F1	2364	2014/12/30	08:00:44	33.7022	107.861	2197.89	2.8	2
F1	2365	2014/12/30	10:01:47	33.7005	107.859	2215.03	7.8	8
F1	2366	2014/12/30	12:00:48	33.7001	107.859	2208.93	4.2	20
F1	2367	2014/12/30	14:01:00	33.6992	107.859	2223.35	4.4	8
F1	2368	2014/12/30	16:01:17	33.6994	107.857	2240.38	3	5
F1	2369	2014/12/30	18:00:53	33.6976	107.859	2241.31	2.6	3
F1	2370	2014/12/30	20:00:48	33.6967	107.861	2242.39	3	5
F1	2371	2014/12/30	22:01:02	33.6969	107.861	2236.26	2.4	7
F1	2372	2014/12/31	00:00:47	33.6967	107.861	2229.81	3.2	5
F1	2373	2014/12/31	02:00:53	33.6966	107.861	2235.5	2	2
F1	2374	2014/12/31	04:00:47	33.6967	107.861	2221.12	2.6	-1
F1	2375	2014/12/31	06:00:59	33.6966	107.861	2226.68	2.6	-1
F1	2376	2014/12/31	08:00:52	33.6965	107.861	2222.32	2	-4
F1	2377	2014/12/31	10:00:47	33.6962	107.861	2237.19	6	2
F1	2378	2014/12/31	12:00:53	33.6962	107.861	2212.75	2.6	10
F1	2380	2014/12/31	16:01:48	33.6968	107.859	2204.68	5.6	5
F1	2381	2014/12/31	18:00:46	33.6974	107.861	2237.79	2	3
F1	2382	2014/12/31	20:01:00	33.6979	107.862	2232.83	2.8	10
F1	2383	2014/12/31	22:01:02	33.698	107.862	2224.92	2.2	9
F1	2384	2015/1/1	00:00:59	33.698	107.862	2220.28	2.2	9
F1	2385	2015/1/1	02:00:48	33.6982	107.862	2217.83	2.4	4
F1	2386	2015/1/1	04:00:33	33.6982	107.862	2198.73	4.4	7
F1	2387	2015/1/1	06:00:50	33.6982	107.862	2211.47	2	4
F1	2388	2015/1/1	08:00:46	33.6983	107.862	2194.08	4.4	3
F1	2389	2015/1/1	10:00:54	33.6984	107.863	2180.35	3.4	3
F1	2390	2015/1/1	12:00:57	33.6984	107.863	2172.78	2.8	6
F1	2391	2015/1/1	14:00:53	33.6984	107.863	2169.29	2.4	7
F1	2392	2015/1/1	16:01:08	33.6988	107.863	2140.94	3	4
F1	2393	2015/1/1	18:01:05	33.6995	107.864	2103.77	3.6	3
F1	2394	2015/1/1	20:00:40	33.6994	107.865	2121.26	2.8	8
F1	2395	2015/1/1	22:00:54	33.6995	107.865	2103.02	2.4	8
F1	2396	2015/1/2	00:00:48	33.6995	107.865	2081.84	3.4	6
F1	2397	2015/1/2	02:00:54	33.6993	107.864	2084.03	3	3
F1	2398	2015/1/2	04:00:48	33.6993	107.864	2108.22	2.8	9
F1	2399	2015/1/2	06:00:48	33.6993	107.864	2130.31	2.4	8
F1	2400	2015/1/2	08:00:53	33.6992	107.864	2118.73	2.2	6
F1	2401	2015/1/2	10:00:56	33.6995	107.864	2119.45	2	3
F1	2402	2015/1/2	12:01:18	33.6999	107.866	2054.39	4	5
F1	2403	2015/1/2	14:01:33	33.6999	107.864	2078.38	3	5
F1	2404	2015/1/2	16:01:00	33.7016	107.863	2074.83	5.2	5
F1	2405	2015/1/2	18:01:23	33.7032	107.864	2107.05	3.4	4
F1	2406	2015/1/2	20:01:04	33.7034	107.864	2112.76	2.6	7
F1	2407	2015/1/2	22:00:53	33.7034	107.864	2129.29	1.6	5
F1	2408	2015/1/3	00:00:54	33.7033	107.864	2101.44	6.6	1
F1	2409	2015/1/3	02:01:00	33.7032	107.864	2126.4	4.4	1
F1	2412	2015/1/3	08:01:02	33.7036	107.864	2099.67	3.4	4
F1	2413	2015/1/3	10:00:53	33.7042	107.864	2095.26	2.6	3
F1	2414	2015/1/3	12:01:00	33.7041	107.865	2089.02	4.6	6
F1	2415	2015/1/3	14:01:48	33.7048	107.864	2066.38	3.2	9
F1	2416	2015/1/3	16:00:57	33.7053	107.864	2014.87	2.6	6
F1	2419	2015/1/3	22:01:04	33.7078	107.862	2020.94	3.8	12
F1	2420	2015/1/4	00:01:47	33.707	107.863	2036.29	5.8	4
F1	2421	2015/1/4	02:00:32	33.707	107.863	2102.83	2.8	3
F1	2422	2015/1/4	04:00:53	33.707	107.863	2100.89	2.8	4
F1	2423	2015/1/4	06:01:28	33.7069	107.863	2088.08	2.6	6
F1	2424	2015/1/4	08:01:48	33.7069	107.862	2065.44	3.6	3
F1	2425	2015/1/4	10:01:00	33.7074	107.863	2141.62	6.4	5
F1	2426	2015/1/4	12:00:48	33.7074	107.863	2128.23	3.8	5
F1	2429	2015/1/4	18:01:20	33.7091	107.864	2093.94	3.2	5
F1	2430	2015/1/4	20:01:30	33.7088	107.863	2095.71	2.6	9
F1	2431	2015/1/4	22:01:13	33.7089	107.864	2101.31	3.2	5
F1	2432	2015/1/5	00:01:17	33.7089	107.864	2104.49	2	6
F1	2433	2015/1/5	02:00:52	33.7087	107.863	2128.23	3	2
F1	2434	2015/1/5	04:00:53	33.7087	107.863	2127.07	2.6	3
F1	2435	2015/1/5	06:00:42	33.7087	107.863	2133.24	4.4	4
F1	2436	2015/1/5	08:00:59	33.7087	107.863	2117.09	4	0
F1	2437	2015/1/5	10:01:00	33.7077	107.863	2148.83	3.8	3
F1	2438	2015/1/5	12:01:17	33.7079	107.862	2142.17	5	6
F1	2439	2015/1/5	14:01:15	33.7082	107.862	2140.9	3.4	2
F1	2440	2015/1/5	16:01:39	33.7068	107.862	2134.02	2.6	2
F1	2441	2015/1/5	18:01:02	33.7073	107.863	2103.9	5	1
F1	2442	2015/1/5	20:01:13	33.7074	107.863	2097.65	3.4	3
F1	2443	2015/1/5	22:01:12	33.7075	107.863	2106.01	3.4	7
F1	2444	2015/1/6	00:00:47	33.7076	107.863	2101.36	2.4	0
F1	2445	2015/1/6	02:00:59	33.7077	107.864	2101.73	4.2	2
F1	2446	2015/1/6	04:01:02	33.7076	107.864	2081.35	5.8	4
F1	2447	2015/1/6	06:00:54	33.7076	107.864	2077	4.6	7
F1	2448	2015/1/6	08:01:18	33.7071	107.864	2072.45	2.4	-1
F1	2449	2015/1/6	10:01:18	33.7067	107.863	2083.2	6.2	-3
F1	2450	2015/1/6	12:01:21	33.7069	107.862	2073.49	4.4	-1
F1	2452	2015/1/6	16:01:05	33.7063	107.861	2083.25	2.6	-1
F1	2453	2015/1/6	18:01:39	33.7072	107.861	2069.51	5	-2
F1	2456	2015/1/7	00:01:30	33.7077	107.863	2109	4.8	5
F1	2458	2015/1/7	04:00:59	33.7076	107.863	2105.41	5.2	0
F1	2460	2015/1/7	08:02:02	33.7075	107.863	2104.57	4.2	1
F1	2461	2015/1/7	10:01:59	33.7078	107.863	2141.7	5.6	6
F1	2462	2015/1/7	12:01:17	33.708	107.864	2105.39	4.4	6
F1	2463	2015/1/7	14:00:53	33.708	107.864	2101.91	2.8	5
F1	2464	2015/1/7	16:01:16	33.7076	107.864	2080.66	3.6	10
F1	2465	2015/1/7	18:01:39	33.707	107.864	2072.69	4	3
F1	2466	2015/1/7	20:01:11	33.7071	107.864	2051.89	2.4	6
F1	2467	2015/1/7	22:01:20	33.7072	107.864	2036.65	3.2	8
F1	2468	2015/1/8	00:01:51	33.707	107.864	2049.93	2.6	3
F1	2469	2015/1/8	02:01:23	33.7073	107.864	2057.39	2.6	1
F1	2470	2015/1/8	04:00:43	33.7073	107.864	2008.39	4.8	3
F1	2471	2015/1/8	06:01:11	33.7071	107.864	2046.7	4	3
F1	2472	2015/1/8	08:01:30	33.7073	107.864	2048.03	4.2	2
F1	2473	2015/1/8	10:01:00	33.7064	107.864	2043.3	5.4	0
F1	2475	2015/1/8	14:01:46	33.7025	107.862	2077.52	4.8	3
F1	2476	2015/1/8	16:01:20	33.7024	107.862	2170.85	3.6	5
F1	2477	2015/1/8	18:00:47	33.7017	107.862	2123.75	4	3
F1	2478	2015/1/8	20:01:01	33.7018	107.862	2138.71	3	5
F1	2479	2015/1/8	22:00:55	33.7018	107.862	2135.93	2.6	5
F1	2480	2015/1/9	00:00:53	33.7017	107.863	2136.88	2.8	5
F1	2481	2015/1/9	02:00:59	33.7016	107.862	2126.33	4	1
F1	2482	2015/1/9	04:01:20	33.7016	107.862	2128.86	2.6	4
F1	2483	2015/1/9	06:00:48	33.7016	107.862	2128.02	2.2	8
F1	2484	2015/1/9	08:00:53	33.7016	107.862	2123.23	3.8	4
F1	2485	2015/1/9	10:01:29	33.701	107.861	2143.2	3.2	3
F1	2486	2015/1/9	12:01:42	33.7004	107.861	2130.55	4.2	12
F1	2487	2015/1/9	14:01:18	33.6998	107.861	2153.02	3	5
F1	2488	2015/1/9	16:01:44	33.6985	107.861	2172.64	3.6	2
F1	2489	2015/1/9	18:01:17	33.6982	107.862	2170.66	2.8	2
F1	2490	2015/1/9	20:02:00	33.6982	107.862	2161.77	2.6	6
F1	2491	2015/1/9	22:00:50	33.6981	107.862	2181.22	3.4	9
F1	2492	2015/1/10	00:00:48	33.6981	107.862	2183.57	4	7
F1	2493	2015/1/10	02:00:31	33.6983	107.863	2199.11	3.4	2
F1	2494	2015/1/10	04:01:00	33.6984	107.863	2168.55	3.2	2
F1	2495	2015/1/10	06:00:53	33.6983	107.863	2170.2	2.2	3
F1	2496	2015/1/10	08:00:51	33.6983	107.863	2162.06	1.8	3
F1	2497	2015/1/10	10:00:49	33.6986	107.863	2160.45	2	5
F1	2498	2015/1/10	12:01:00	33.699	107.864	2149	1.4	15
F1	2499	2015/1/10	14:01:13	33.699	107.864	2142.85	2.8	9
F1	2500	2015/1/10	16:00:49	33.6987	107.865	2042.71	3.4	7
F1	2502	2015/1/10	20:01:29	33.6998	107.866	2034.73	2.6	11
F1	2503	2015/1/10	22:01:29	33.6997	107.866	2037.31	3.4	13
F1	2504	2015/1/11	00:00:47	33.6997	107.866	2034.29	3.2	10
F1	2505	2015/1/11	02:01:17	33.6994	107.866	2053.45	4.4	6
F1	2506	2015/1/11	04:01:00	33.6991	107.865	2037.67	5.8	6
F1	2507	2015/1/11	06:01:29	33.699	107.866	2040.01	3.4	8
F1	2508	2015/1/11	08:01:23	33.6997	107.866	2046.13	6.2	5
F1	2509	2015/1/11	10:00:54	33.7001	107.865	2065.98	3.2	2
F1	2510	2015/1/11	12:01:20	33.6998	107.863	2097.61	4.2	3
F1	2511	2015/1/11	14:00:54	33.6995	107.862	2148.69	3.4	8
F1	2512	2015/1/11	16:00:59	33.6988	107.862	2152.69	4.8	5
F1	2513	2015/1/11	18:00:47	33.6982	107.863	2144.75	2.4	4
F1	2514	2015/1/11	20:00:59	33.6982	107.863	2134.53	2.8	6
F1	2515	2015/1/11	22:00:44	33.6982	107.863	2137.74	3.4	6
F1	2516	2015/1/12	00:00:53	33.6982	107.863	2135.04	4	7
F1	2517	2015/1/12	02:01:00	33.6974	107.863	2136.39	2.4	3
F1	2518	2015/1/12	04:00:48	33.6972	107.863	2142.69	2.4	3
F1	2519	2015/1/12	06:00:43	33.6972	107.863	2169.44	3.4	7
F1	2520	2015/1/12	08:00:47	33.6971	107.863	2138.1	3.4	8
F1	2521	2015/1/12	10:01:30	33.6965	107.863	2148.59	2.8	2
F1	2522	2015/1/12	12:00:53	33.697	107.866	2123.93	2.8	2
F1	2523	2015/1/12	14:00:46	33.697	107.866	2122.03	2.8	7
F1	2524	2015/1/12	16:01:19	33.6972	107.866	2103.38	3.2	4
F1	2525	2015/1/12	18:00:59	33.6972	107.868	2093.28	2.2	2
F1	2527	2015/1/12	22:01:12	33.697	107.868	2076.5	2.6	7
F1	2528	2015/1/13	00:00:48	33.697	107.868	2093.23	3.6	6
F1	2529	2015/1/13	02:01:15	33.6971	107.868	2090.39	3.6	4
F1	2530	2015/1/13	04:00:48	33.697	107.869	2078.01	6.6	0
F1	2531	2015/1/13	06:00:44	33.697	107.869	2078.4	1.8	1
F1	2532	2015/1/13	08:00:35	33.6974	107.868	2066.38	3	1
F1	2533	2015/1/13	10:01:48	33.6973	107.868	2089.41	2.2	1
F1	2534	2015/1/13	12:00:59	33.6968	107.867	2121.65	1.6	5
F1	2535	2015/1/13	14:00:49	33.6973	107.866	2103.14	4	3
F1	2536	2015/1/13	16:00:59	33.6975	107.864	2084.56	5.2	1
F1	2537	2015/1/13	18:01:09	33.6969	107.862	2138.87	2.6	1
F1	2538	2015/1/13	20:01:00	33.6969	107.862	2177.1	2.8	5
F1	2539	2015/1/13	22:01:00	33.697	107.862	2197.66	3.6	8
F1	2540	2015/1/14	00:01:00	33.6967	107.862	2218.63	3	1
F1	2541	2015/1/14	02:01:14	33.6965	107.862	2231.46	3	0
F1	2542	2015/1/14	04:00:53	33.6965	107.862	2226.57	4.4	5
F1	2543	2015/1/14	06:01:29	33.6965	107.862	2226.13	3.6	9
F1	2544	2015/1/14	08:00:56	33.6964	107.862	2208.47	4.2	4
F1	2545	2015/1/14	10:01:19	33.6968	107.861	2212.45	1.8	2
F1	2546	2015/1/14	12:00:28	33.6969	107.861	2246.15	4.4	8
F1	2547	2015/1/14	14:02:00	33.6971	107.862	2230.11	3.8	7
F1	2548	2015/1/14	16:00:53	33.6977	107.861	2221.37	3.4	4
F1	2549	2015/1/14	18:00:47	33.6983	107.862	2198.61	2	2
F1	2550	2015/1/14	20:01:29	33.6982	107.862	2200.27	4	6
F1	2551	2015/1/14	22:00:59	33.6981	107.862	2197.22	3	8
F1	2552	2015/1/15	00:01:00	33.6981	107.862	2196.88	3	4
F1	2553	2015/1/15	02:00:56	33.6984	107.862	2203.31	4.4	6
F1	2554	2015/1/15	04:01:18	33.6986	107.862	2184.25	8.2	-1
F1	2555	2015/1/15	06:00:59	33.6982	107.862	2207.52	2.8	3
F1	2556	2015/1/15	08:00:35	33.6982	107.862	2199.14	6	4
F1	2558	2015/1/15	12:00:48	33.6987	107.861	2193.81	3	2
F1	2559	2015/1/15	14:00:48	33.6988	107.862	2174.31	2	1
F1	2560	2015/1/15	16:01:21	33.6997	107.863	2133.61	2.8	2
F1	2561	2015/1/15	18:01:04	33.7016	107.864	2118.79	2.4	2
F1	2562	2015/1/15	20:01:52	33.702	107.864	2118.25	4	8
F1	2564	2015/1/16	00:00:59	33.702	107.864	2106.28	2.8	10
F1	2565	2015/1/16	02:00:47	33.702	107.864	2107.58	3.2	6
F1	2566	2015/1/16	04:00:46	33.7028	107.864	2116.45	2.8	0
F1	2567	2015/1/16	06:01:00	33.7032	107.864	2110.37	5	6
F1	2568	2015/1/16	08:00:30	33.7033	107.865	2104.78	2.4	0
F1	2569	2015/1/16	10:03:08	33.7029	107.864	2118.42	2	6
F1	2570	2015/1/16	12:01:17	33.7031	107.864	2112.52	4.8	13
F1	2571	2015/1/16	14:01:53	33.7032	107.863	2113.12	4.4	5
F1	2572	2015/1/16	16:00:47	33.7025	107.862	2157.86	2.4	4
F1	2573	2015/1/16	18:00:58	33.7025	107.861	2182.3	2	3
F1	2574	2015/1/16	20:01:00	33.7021	107.861	2179.08	2.4	5
F1	2575	2015/1/16	22:01:00	33.7021	107.861	2178.68	3.8	11
F1	2576	2015/1/17	00:00:30	33.7021	107.861	2196.63	4.2	7
F1	2577	2015/1/17	02:01:00	33.7023	107.861	2219.48	4.2	4
F1	2578	2015/1/17	04:00:31	33.7025	107.86	2193.98	7.4	0
F1	2579	2015/1/17	06:00:56	33.7023	107.861	2215.45	3.4	2
F1	2580	2015/1/17	08:00:32	33.7025	107.86	2203.91	2.6	6
F1	2581	2015/1/17	10:01:18	33.7025	107.859	2210.08	3	1
F1	2582	2015/1/17	12:01:44	33.7021	107.856	2207.92	3	1
F1	2583	2015/1/17	14:00:48	33.7028	107.855	2205.95	3.4	3
F1	2584	2015/1/17	16:00:59	33.7031	107.854	2221.98	6.8	4
F1	2585	2015/1/17	18:01:00	33.704	107.854	2193.1	2.4	0
F1	2588	2015/1/18	00:00:55	33.704	107.854	2204.85	3.8	1
F1	2589	2015/1/18	02:01:00	33.704	107.854	2179.53	3.6	-4
F1	2590	2015/1/18	04:01:00	33.7039	107.854	2212.42	2.4	-2
F1	2591	2015/1/18	06:01:00	33.7039	107.854	2191.7	3.2	-1
F1	2592	2015/1/18	08:00:48	33.704	107.854	2193.56	5.4	0
F1	2593	2015/1/18	10:01:39	33.7034	107.854	2201.5	2.4	-2
F1	2594	2015/1/18	12:01:20	33.7042	107.853	2197.8	5	2
F1	2595	2015/1/18	14:01:40	33.7042	107.852	2190.34	3.2	8
F1	2596	2015/1/18	16:01:00	33.7047	107.849	2250.68	3.4	3
F1	2597	2015/1/18	18:01:01	33.7031	107.848	2332.21	2.6	1
F1	2598	2015/1/18	20:01:00	33.7036	107.849	2331.04	3.8	7
F1	2599	2015/1/18	22:00:59	33.7036	107.849	2317.1	2.4	2
F1	2600	2015/1/19	00:00:41	33.7036	107.849	2331.23	2.2	3
F1	2601	2015/1/19	02:00:55	33.7031	107.849	2329.73	4	0
F1	2602	2015/1/19	04:00:58	33.7031	107.849	2306.06	3.4	3
F1	2603	2015/1/19	06:00:47	33.7031	107.849	2331.41	2.8	7
F1	2604	2015/1/19	08:00:59	33.7033	107.849	2302.48	5	3
F1	2605	2015/1/19	10:00:48	33.7034	107.85	2297.56	2.6	3
F1	2606	2015/1/19	12:00:23	33.7035	107.85	2295.86	5	5
F1	2607	2015/1/19	14:01:18	33.7035	107.851	2219.24	3.2	4
F1	2608	2015/1/19	16:01:11	33.7037	107.852	2209.93	3.4	4
F1	2609	2015/1/19	18:01:00	33.7048	107.853	2207.6	2.4	3
F1	2610	2015/1/19	20:01:00	33.706	107.852	2213.23	2.2	5
F1	2611	2015/1/19	22:01:18	33.706	107.852	2192.69	3.8	6
F1	2612	2015/1/20	00:00:47	33.7059	107.852	2221.95	2.4	4
F1	2613	2015/1/20	02:00:47	33.7066	107.851	2242.88	3.6	1
[truncated: 33,907 more rows]
